# Supplementary material for: Bacterial Community Dynamics and Biocement Formation during Stimulation and Augmentation: Implications for Soil Consolidation
Source: Front Microbiol. 2017 Jul 11;8:1267. doi: 10.3389/fmicb.2017.01267 (PMC5504299; doi:10.3389/fmicb.2017.01267)
Supplement: Supplementary file 1 [file DataSheet1.XLSX]

## Sheet: Phylum_level
Taxon	BSTU1	BAGU1	BSTU2	BSTC3	BAGU2	BSTC2	BSTC1	BSTU3	BAGC3	BAGU3	BAGC1	BAGC2	NS
Unassigned;Other	8.86643e-05	0	0	2.37445e-05	5.01128e-05	0.000213957	0.000136751	6.49984e-05	0.000117592	9.26033e-05	0.000128378	0	0.000288795
k__Archaea;p__Crenarchaeota	0	0	0	0	0	3.56595e-05	0	4.87488e-05	0	0	0	0	0
k__Archaea;p__Euryarchaeota	0	0	0	0	0	0	0	0	0.000235183	0.000231508	0.000449323	0	6.87607e-05
k__Archaea;p__[Parvarchaeota]	0	0	0	0	0	0	0	0	0	0	0	0	0
k__Bacteria;p__	0	0	0	0	0	0	0	0	0	0	0	0	0
k__Bacteria;p__AD3	0	0	0	0	0	0	0	0	0	0	0	0	0
k__Bacteria;p__Acidobacteria	0	0	9.33968e-05	4.7489e-05	7.51691e-05	0.000374425	7.97712e-05	0.00344491	0	0	6.4189e-05	0	0
k__Bacteria;p__Actinobacteria	0.267877	0.0106245	0.143115	0.155004	0.00152844	0.117462	0.0534809	0.108612	0.0255566	0.00368098	0.00263175	0.0110747	0.0763656
k__Bacteria;p__Armatimonadetes	0	0	0	0	0	0	0	0.000162496	0	0	0	0	0
k__Bacteria;p__BRC1	0	0	0	0	0	0	0.000227918	0	0	0	0	0	5.50085e-05
k__Bacteria;p__Bacteroidetes	0.000288159	0.000153979	0.000280191	0.000189956	0.000250564	0.00745284	0.0294811	0.135034	0.136779	0.00166686	0.000770268	0.069119	0.0715798
k__Bacteria;p__Chlorobi	0	0	0	0	2.50564e-05	0	0	0	1.95986e-05	4.63017e-05	0	0	1.37521e-05
k__Bacteria;p__Chloroflexi	2.21661e-05	3.07958e-05	6.22646e-05	0.000759824	5.01128e-05	0.00349463	0.00150426	0.00463113	0.00732988	0.000162056	0.000320945	0.00714425	2.75043e-05
k__Bacteria;p__Cyanobacteria	4.43321e-05	6.15915e-05	0.000155661	0.000142467	0	1.78298e-05	0.0637941	8.1248e-05	0.0215389	0.000532469	0.000449323	0.00013029	0.00565213
k__Bacteria;p__Elusimicrobia	0	0	0	0	0	0	0	0	0	0	0	0	0
k__Bacteria;p__Fibrobacteres	0	0	0	0	0	0	0	0	0	0	0	0	0
k__Bacteria;p__Firmicutes	0.501618	0.97949	0.819246	0.537125	0.993911	0.00522412	0.0241479	0.0218882	0.397519	0.984512	0.27781	0.157738	0.0393036
k__Bacteria;p__GN02	0	0	0	0	0	0	0	0	0	0	0	0	0
k__Bacteria;p__GN04	0	0	0	0	0	0	0	0	0	0	0	0	0
k__Bacteria;p__Gemmatimonadetes	0	3.07958e-05	0	2.37445e-05	2.50564e-05	0.000267446	0.000102563	0.00251869	1.95986e-05	6.94525e-05	0.000128378	2.17151e-05	0
k__Bacteria;p__Lentisphaerae	0	0	0	0	0	0	0	0	0	0	0	0	0
k__Bacteria;p__MVP-21	0	0	0	0	0	0	0	0	0	0	0	0	0
k__Bacteria;p__NKB19	0	0	0	0	0	0	0	0	0	0	0	2.17151e-05	1.37521e-05
k__Bacteria;p__Nitrospirae	0	0	0	0	0	5.34893e-05	0	3.24992e-05	0	4.63017e-05	0	0	0
k__Bacteria;p__OD1	0	0	0	0	0	0	0	0	0	0	0	0	0
k__Bacteria;p__OP8	0	0	0	0	0	0	0	0	0	0	0	0	0
k__Bacteria;p__OP9	0	0	0	0	0	0	0	0	0	0	0	0	0
k__Bacteria;p__Planctomycetes	0	0	0	0	0	1.78298e-05	0.00271222	0.000162496	0	0	0	0	0.0152649
k__Bacteria;p__Proteobacteria	0.230039	0.00957748	0.0370474	0.306613	0.00405913	0.787505	0.823375	0.722782	0.409102	0.00877416	0.715707	0.754598	0.735093
k__Bacteria;p__SAR406	0	0	0	0	0	0	0	0	0	0	0	0	0
k__Bacteria;p__SR1	0	0	0	0	0	0	0	0	0	0	0	0	0
k__Bacteria;p__Spirochaetes	0	0	0	0	0	0	0	0	1.95986e-05	2.31508e-05	0	4.34301e-05	0
k__Bacteria;p__TM6	0	0	0	0	0	0	0	1.62496e-05	1.95986e-05	6.94525e-05	6.4189e-05	0	0.00427691
k__Bacteria;p__TM7	2.21661e-05	3.07958e-05	0	7.12335e-05	0	0.0775951	2.27918e-05	1.62496e-05	0	2.31508e-05	0	0	0
k__Bacteria;p__Tenericutes	0	0	0	0	0	0	0.000877483	0	0	0	0	0	0
k__Bacteria;p__Verrucomicrobia	0	0	0	0	2.50564e-05	0	2.27918e-05	0.00038999	0.00172468	4.63017e-05	0.00147635	8.68602e-05	0.0518593
k__Bacteria;p__WPS-2	0	0	0	0	0	0	0	0	0	0	0	0	0
k__Bacteria;p__WS3	0	0	0	0	0	0	0	0	0	2.31508e-05	0	0	0
k__Bacteria;p__ZB3	0	0	0	0	0	0	0	0	0	0	0	0	0.000137521
k__Bacteria;p__[Caldithrix]	0	0	0	0	0	0	0	0	0	0	0	0	0
k__Bacteria;p__[Thermi]	0	0	0	0	0	0.000285276	3.41876e-05	0.000113747	1.95986e-05	0	0	2.17151e-05	0

## Sheet: Class_level
Taxon	BSTU1	BAGU1	BSTU2	BSTC3	BAGU2	BSTC2	BSTC1	BSTU3	BAGC3	BAGU3	BAGC1	BAGC2	NS
Unassigned;Other;Other	8.86643e-05	0	0	2.37445e-05	5.01128e-05	0.000213957	0.000136751	6.49984e-05	0.000117592	9.26033e-05	0.000128378	0	0.000288795
k__Archaea;p__Crenarchaeota;c__Thaumarchaeota	0	0	0	0	0	3.56595e-05	0	4.87488e-05	0	0	0	0	0
k__Archaea;p__Euryarchaeota;c__Halobacteria	0	0	0	0	0	0	0	0	0.000235183	0.000231508	0.000449323	0	6.87607e-05
k__Archaea;p__Euryarchaeota;c__Methanomicrobia	0	0	0	0	0	0	0	0	0	0	0	0	0
k__Archaea;p__[Parvarchaeota];c__[Parvarchaea]	0	0	0	0	0	0	0	0	0	0	0	0	0
k__Bacteria;p__;c__	0	0	0	0	0	0	0	0	0	0	0	0	0
k__Bacteria;p__AD3;c__ABS-6	0	0	0	0	0	0	0	0	0	0	0	0	0
k__Bacteria;p__Acidobacteria;c__Acidobacteria-5	0	0	0	0	0	0	0	3.24992e-05	0	0	0	0	0
k__Bacteria;p__Acidobacteria;c__Acidobacteria-6	0	0	6.22646e-05	0	0	0.000178298	7.97712e-05	0.000828729	0	0	6.4189e-05	0	0
k__Bacteria;p__Acidobacteria;c__Acidobacteriia	0	0	0	0	0	0	0	4.87488e-05	0	0	0	0	0
k__Bacteria;p__Acidobacteria;c__DA052	0	0	0	0	5.01128e-05	0	0	0	0	0	0	0	0
k__Bacteria;p__Acidobacteria;c__Holophagae	0	0	0	0	0	0	0	0	0	0	0	0	0
k__Bacteria;p__Acidobacteria;c__OS-K	0	0	0	0	0	0	0	0	0	0	0	0	0
k__Bacteria;p__Acidobacteria;c__Solibacteres	0	0	3.11323e-05	0	2.50564e-05	7.1319e-05	0	4.87488e-05	0	0	0	0	0
k__Bacteria;p__Acidobacteria;c__[Chloracidobacteria]	0	0	0	4.7489e-05	0	0.000124808	0	0.00248619	0	0	0	0	0
k__Bacteria;p__Actinobacteria;c__Acidimicrobiia	2.21661e-05	0	0.000249058	2.37445e-05	0.00027562	0.00265663	2.27918e-05	0.00259994	0.000293979	0.000671374	0.000192567	0.000434301	0.000178778
k__Bacteria;p__Actinobacteria;c__Actinobacteria	0.2677	0.0104398	0.142586	0.154648	0.00110248	0.102165	0.0521931	0.103315	0.0231068	0.00212988	0.00179729	0.00944605	0.075953
k__Bacteria;p__Actinobacteria;c__MB-A2-108	0	0	3.11323e-05	0	0	0	0	1.62496e-05	0	2.31508e-05	0	0	0
k__Bacteria;p__Actinobacteria;c__Nitriliruptoria	0	0	0	0	0	0.000106979	0	0	1.95986e-05	9.26033e-05	0.000128378	4.34301e-05	1.37521e-05
k__Bacteria;p__Actinobacteria;c__Rubrobacteria	0	0	0	0	2.50564e-05	1.78298e-05	0	8.1248e-05	0.000195986	0.000162056	0.000449323	8.68602e-05	0.000123769
k__Bacteria;p__Actinobacteria;c__Thermoleophilia	0.000155162	0.000184775	0.000249058	0.000332423	0.000125282	0.0125165	0.00126494	0.00259994	0.00194026	0.000601922	6.4189e-05	0.00106404	9.62649e-05
k__Bacteria;p__Armatimonadetes;c__[Fimbriimonadia]	0	0	0	0	0	0	0	0.000162496	0	0	0	0	0
k__Bacteria;p__BRC1;c__NPL-UPA2	0	0	0	0	0	0	0	0	0	0	0	0	0
k__Bacteria;p__BRC1;c__PRR-11	0	0	0	0	0	0	0.000227918	0	0	0	0	0	5.50085e-05
k__Bacteria;p__Bacteroidetes;Other	0	0	0	0	0	0	0	0	0	0	0	0	5.50085e-05
k__Bacteria;p__Bacteroidetes;c__	0	0	0	0	0	0	0	0	0	0	0	0	0
k__Bacteria;p__Bacteroidetes;c__At12OctB3	0	0	0	0	0	0	0	0	0	0	0	0	0
k__Bacteria;p__Bacteroidetes;c__BME43	0	0	0	0	0	0	0	0	0	0	0	0	1.37521e-05
k__Bacteria;p__Bacteroidetes;c__Bacteroidia	0	0	0	0	0	0	0	0	3.91972e-05	2.31508e-05	6.4189e-05	0	1.37521e-05
k__Bacteria;p__Bacteroidetes;c__Cytophagia	4.43321e-05	3.07958e-05	0	2.37445e-05	5.01128e-05	0.00422565	0.0152021	0.000227494	0.134623	0.00143535	0.00064189	0.0690322	0.0132433
k__Bacteria;p__Bacteroidetes;c__Flavobacteriia	4.43321e-05	0	0.000124529	2.37445e-05	5.01128e-05	0.000410085	0.00878622	3.24992e-05	0.000156789	0.000115754	0	2.17151e-05	0.0490263
k__Bacteria;p__Bacteroidetes;c__Sphingobacteriia	0	0	0	0	0	0	0.000125355	0	0	0	0	0	0.00057759
k__Bacteria;p__Bacteroidetes;c__[Rhodothermi]	0	0	0	0	0	1.78298e-05	0	3.24992e-05	1.95986e-05	4.63017e-05	0	4.34301e-05	0.000756367
k__Bacteria;p__Bacteroidetes;c__[Saprospirae]	0.000199495	0.000123183	0.000155661	0.000142467	0.000150338	0.00279927	0.00536746	0.134742	0.00194026	4.63017e-05	6.4189e-05	2.17151e-05	0.00789372
k__Bacteria;p__Chlorobi;c__Ignavibacteria	0	0	0	0	2.50564e-05	0	0	0	1.95986e-05	4.63017e-05	0	0	0
k__Bacteria;p__Chlorobi;c__OPB56	0	0	0	0	0	0	0	0	0	0	0	0	1.37521e-05
k__Bacteria;p__Chloroflexi;c__	0	0	0	0	0	3.56595e-05	0	0	0	0	0	0	0
k__Bacteria;p__Chloroflexi;c__Anaerolineae	0	0	0	0	0	0	0	0	1.95986e-05	0	0	2.17151e-05	1.37521e-05
k__Bacteria;p__Chloroflexi;c__C0119	0	0	0	0	0	0.000124808	0	0	0	0	0	0	0
k__Bacteria;p__Chloroflexi;c__Chloroflexi	0	0	0	0	0	3.56595e-05	0	4.87488e-05	0	0	0	0	0
k__Bacteria;p__Chloroflexi;c__Dehalococcoidetes	0	0	0	0	0	0	0	0	0	0	0	0	0
k__Bacteria;p__Chloroflexi;c__Ellin6529	0	3.07958e-05	0	2.37445e-05	2.50564e-05	0.000267446	0	0.000324992	1.95986e-05	0	0	0	0
k__Bacteria;p__Chloroflexi;c__Gitt-GS-136	0	0	0	0	0	0.000178298	0	0.000324992	3.91972e-05	2.31508e-05	0	0	0
k__Bacteria;p__Chloroflexi;c__Ktedonobacteria	0	0	0	0	0	5.34893e-05	0	8.1248e-05	0	0	0	0	0
k__Bacteria;p__Chloroflexi;c__SAR202	0	0	0	0	0	0	0	0	0	0	0	0	0
k__Bacteria;p__Chloroflexi;c__TK17	0	0	3.11323e-05	0	0	0	0	1.62496e-05	0	0	0	0	0
k__Bacteria;p__Chloroflexi;c__Thermomicrobia	2.21661e-05	0	3.11323e-05	0.00073608	2.50564e-05	0.00279927	0.00150426	0.0038349	0.00725149	0.000138905	0.000320945	0.00712254	1.37521e-05
k__Bacteria;p__Cyanobacteria;c__4C0d-2	0	0	0	0	0	0	0	0	0	0	0	0	0
k__Bacteria;p__Cyanobacteria;c__Chloroplast	0	0	0.000155661	0	0	0	0	0	1.95986e-05	2.31508e-05	0	0	0.00522581
k__Bacteria;p__Cyanobacteria;c__ML635J-21	4.43321e-05	6.15915e-05	0	7.12335e-05	0	1.78298e-05	0.0637941	8.1248e-05	0.0212841	0.000370413	0	2.17151e-05	1.37521e-05
k__Bacteria;p__Cyanobacteria;c__Oscillatoriophycideae	0	0	0	7.12335e-05	0	0	0	0	0.000235183	0.000138905	0.000449323	0.000108575	9.62649e-05
k__Bacteria;p__Cyanobacteria;c__Synechococcophycideae	0	0	0	0	0	0	0	0	0	0	0	0	0.000316299
k__Bacteria;p__Elusimicrobia;c__Elusimicrobia	0	0	0	0	0	0	0	0	0	0	0	0	0
k__Bacteria;p__Fibrobacteres;c__TG3	0	0	0	0	0	0	0	0	0	0	0	0	0
k__Bacteria;p__Firmicutes;Other	0	0	0	0	0	0	0	0	0	0	0	0	0
k__Bacteria;p__Firmicutes;c__Bacilli	0.501552	0.97949	0.819246	0.537125	0.993886	0.00520629	0.02392	0.0217745	0.39748	0.984512	0.184415	0.157716	0.0392623
k__Bacteria;p__Firmicutes;c__Clostridia	6.64982e-05	0	0	0	2.50564e-05	1.78298e-05	0.000227918	0.000113747	3.91972e-05	0	0.093395	2.17151e-05	4.12564e-05
k__Bacteria;p__GN02;c__	0	0	0	0	0	0	0	0	0	0	0	0	0
k__Bacteria;p__GN02;c__3BR-5F	0	0	0	0	0	0	0	0	0	0	0	0	0
k__Bacteria;p__GN02;c__BD1-5	0	0	0	0	0	0	0	0	0	0	0	0	0
k__Bacteria;p__GN02;c__GKS2-174	0	0	0	0	0	0	0	0	0	0	0	0	0
k__Bacteria;p__GN04;c__GN15	0	0	0	0	0	0	0	0	0	0	0	0	0
k__Bacteria;p__Gemmatimonadetes;c__	0	0	0	0	0	3.56595e-05	0	3.24992e-05	0	0	0	0	0
k__Bacteria;p__Gemmatimonadetes;c__Gemm-1	0	3.07958e-05	0	2.37445e-05	2.50564e-05	8.91488e-05	1.13959e-05	0.000373741	0	0	0	0	0
k__Bacteria;p__Gemmatimonadetes;c__Gemm-2	0	0	0	0	0	0	0	0	0	2.31508e-05	0	0	0
k__Bacteria;p__Gemmatimonadetes;c__Gemm-3	0	0	0	0	0	1.78298e-05	3.41876e-05	0.000942476	0	0	0	0	0
k__Bacteria;p__Gemmatimonadetes;c__Gemm-5	0	0	0	0	0	0	0	6.49984e-05	1.95986e-05	4.63017e-05	0.000128378	2.17151e-05	0
k__Bacteria;p__Gemmatimonadetes;c__Gemmatimonadetes	0	0	0	0	0	0.000124808	5.69794e-05	0.00110497	0	0	0	0	0
k__Bacteria;p__Gemmatimonadetes;c__JL-ETNP-Z39	0	0	0	0	0	0	0	0	0	0	0	0	0
k__Bacteria;p__Lentisphaerae;c__[Lentisphaeria]	0	0	0	0	0	0	0	0	0	0	0	0	0
k__Bacteria;p__MVP-21;c__	0	0	0	0	0	0	0	0	0	0	0	0	0
k__Bacteria;p__NKB19;c__	0	0	0	0	0	0	0	0	0	0	0	0	1.37521e-05
k__Bacteria;p__NKB19;c__TSBW08	0	0	0	0	0	0	0	0	0	0	0	2.17151e-05	0
k__Bacteria;p__Nitrospirae;c__Nitrospira	0	0	0	0	0	5.34893e-05	0	3.24992e-05	0	4.63017e-05	0	0	0
k__Bacteria;p__OD1;c__	0	0	0	0	0	0	0	0	0	0	0	0	0
k__Bacteria;p__OD1;c__ZB2	0	0	0	0	0	0	0	0	0	0	0	0	0
k__Bacteria;p__OP8;c__SAW1_B6	0	0	0	0	0	0	0	0	0	0	0	0	0
k__Bacteria;p__OP9;c__JS1	0	0	0	0	0	0	0	0	0	0	0	0	0
k__Bacteria;p__Planctomycetes;c__	0	0	0	0	0	0	0	0	0	0	0	0	0
k__Bacteria;p__Planctomycetes;c__ODP123	0	0	0	0	0	0	0	0	0	0	0	0	0
k__Bacteria;p__Planctomycetes;c__OM190	0	0	0	0	0	0	0	0	0	0	0	0	5.50085e-05
k__Bacteria;p__Planctomycetes;c__Phycisphaerae	0	0	0	0	0	0	0	0	0	0	0	0	0.00180153
k__Bacteria;p__Planctomycetes;c__Planctomycetia	0	0	0	0	0	1.78298e-05	0.00271222	0.000162496	0	0	0	0	0.0134083
k__Bacteria;p__Planctomycetes;c__vadinHA49	0	0	0	0	0	0	0	0	0	0	0	0	0
k__Bacteria;p__Proteobacteria;Other	0	0	0	0	0	0	0	0	0	0	0	0	0
k__Bacteria;p__Proteobacteria;c__	0	0	0	0	0	0	0	0	0	0	0	0	0
k__Bacteria;p__Proteobacteria;c__Alphaproteobacteria	0.198896	0.00742178	0.0202671	0.256085	0.00215485	0.625361	0.462525	0.300227	0.365985	0.00680634	0.516593	0.696337	0.216816
k__Bacteria;p__Proteobacteria;c__Betaproteobacteria	0.0296139	0.00126263	0.00370474	0.0382999	0.000676522	0.130032	0.302276	0.347189	0.0261054	0.000694525	0.165158	0.00442987	0.277339
k__Bacteria;p__Proteobacteria;c__Deltaproteobacteria	4.43321e-05	0	6.22646e-05	0.00218449	2.50564e-05	0.00074885	0.0147349	0.000584985	0.00229304	0.000115754	0.0319661	0.0275347	0.00211783
k__Bacteria;p__Proteobacteria;c__Epsilonproteobacteria	0	0	0	0	0	0	0	0	0	0	0	0	0
k__Bacteria;p__Proteobacteria;c__Gammaproteobacteria	0.00148513	0.000893077	0.0130133	0.0100439	0.00120271	0.0313626	0.04384	0.0747806	0.0147186	0.00115754	0.00198986	0.0262969	0.23882
k__Bacteria;p__Proteobacteria;c__TA18	0	0	0	0	0	0	0	0	0	0	0	0	0
k__Bacteria;p__SAR406;c__AB16	0	0	0	0	0	0	0	0	0	0	0	0	0
k__Bacteria;p__SR1;c__	0	0	0	0	0	0	0	0	0	0	0	0	0
k__Bacteria;p__Spirochaetes;c__Spirochaetes	0	0	0	0	0	0	0	0	1.95986e-05	2.31508e-05	0	0	0
k__Bacteria;p__Spirochaetes;c__[Brachyspirae]	0	0	0	0	0	0	0	0	0	0	0	2.17151e-05	0
k__Bacteria;p__Spirochaetes;c__[Leptospirae]	0	0	0	0	0	0	0	0	0	0	0	2.17151e-05	0
k__Bacteria;p__TM6;c__SJA-4	0	0	0	0	0	0	0	1.62496e-05	1.95986e-05	6.94525e-05	6.4189e-05	0	0.00427691
k__Bacteria;p__TM7;c__MJK10	0	0	0	0	0	0	0	0	0	2.31508e-05	0	0	0
k__Bacteria;p__TM7;c__TM7-1	2.21661e-05	3.07958e-05	0	7.12335e-05	0	0.0763114	2.27918e-05	1.62496e-05	0	0	0	0	0
k__Bacteria;p__TM7;c__TM7-3	0	0	0	0	0	0.00128374	0	0	0	0	0	0	0
k__Bacteria;p__Tenericutes;c__Mollicutes	0	0	0	0	0	0	0.000877483	0	0	0	0	0	0
k__Bacteria;p__Verrucomicrobia;c__	0	0	0	0	0	0	0	0	0	0	0	0	0
k__Bacteria;p__Verrucomicrobia;c__Opitutae	0	0	0	0	2.50564e-05	0	0	0	0.00168548	2.31508e-05	0.00141216	0	0.00756367
k__Bacteria;p__Verrucomicrobia;c__Verruco-5	0	0	0	0	0	0	0	0	0	0	0	0	0
k__Bacteria;p__Verrucomicrobia;c__Verrucomicrobiae	0	0	0	0	0	0	0	0.000373741	3.91972e-05	2.31508e-05	6.4189e-05	8.68602e-05	0.0442131
k__Bacteria;p__Verrucomicrobia;c__[Methylacidiphilae]	0	0	0	0	0	0	0	0	0	0	0	0	0
k__Bacteria;p__Verrucomicrobia;c__[Pedosphaerae]	0	0	0	0	0	0	0	0	0	0	0	0	8.25128e-05
k__Bacteria;p__Verrucomicrobia;c__[Spartobacteria]	0	0	0	0	0	0	2.27918e-05	1.62496e-05	0	0	0	0	0
k__Bacteria;p__WPS-2;c__	0	0	0	0	0	0	0	0	0	0	0	0	0
k__Bacteria;p__WS3;c__PRR-12	0	0	0	0	0	0	0	0	0	2.31508e-05	0	0	0
k__Bacteria;p__ZB3;c__	0	0	0	0	0	0	0	0	0	0	0	0	0
k__Bacteria;p__ZB3;c__BS119	0	0	0	0	0	0	0	0	0	0	0	0	0.000137521
k__Bacteria;p__[Caldithrix];c__KSB1	0	0	0	0	0	0	0	0	0	0	0	0	0
k__Bacteria;p__[Thermi];c__Deinococci	0	0	0	0	0	0.000285276	3.41876e-05	0.000113747	1.95986e-05	0	0	2.17151e-05	0

## Sheet: Order_level
Taxon	BSTU1	BAGU1	BSTU2	BSTC3	BAGU2	BSTC2	BSTC1	BSTU3	BAGC3	BAGU3	BAGC1	BAGC2	NS
Unassigned;Other;Other;Other	8.86643e-05	0	0	2.37445e-05	5.01128e-05	0.000213957	0.000136751	6.49984e-05	0.000117592	9.26033e-05	0.000128378	0	0.000288795
k__Archaea;p__Crenarchaeota;c__Thaumarchaeota;o__Nitrososphaerales	0	0	0	0	0	3.56595e-05	0	4.87488e-05	0	0	0	0	0
k__Archaea;p__Euryarchaeota;c__Halobacteria;o__Halobacteriales	0	0	0	0	0	0	0	0	0.000235183	0.000231508	0.000449323	0	6.87607e-05
k__Archaea;p__Euryarchaeota;c__Methanomicrobia;o__Methanosarcinales	0	0	0	0	0	0	0	0	0	0	0	0	0
k__Archaea;p__[Parvarchaeota];c__[Parvarchaea];o__YLA114	0	0	0	0	0	0	0	0	0	0	0	0	0
k__Bacteria;p__;c__;o__	0	0	0	0	0	0	0	0	0	0	0	0	0
k__Bacteria;p__AD3;c__ABS-6;o__	0	0	0	0	0	0	0	0	0	0	0	0	0
k__Bacteria;p__Acidobacteria;c__Acidobacteria-5;o__	0	0	0	0	0	0	0	3.24992e-05	0	0	0	0	0
k__Bacteria;p__Acidobacteria;c__Acidobacteria-6;o__CCU21	0	0	0	0	0	0	0	4.87488e-05	0	0	0	0	0
k__Bacteria;p__Acidobacteria;c__Acidobacteria-6;o__iii1-15	0	0	6.22646e-05	0	0	0.000178298	7.97712e-05	0.000779981	0	0	6.4189e-05	0	0
k__Bacteria;p__Acidobacteria;c__Acidobacteriia;o__Acidobacteriales	0	0	0	0	0	0	0	4.87488e-05	0	0	0	0	0
k__Bacteria;p__Acidobacteria;c__DA052;o__Ellin6513	0	0	0	0	5.01128e-05	0	0	0	0	0	0	0	0
k__Bacteria;p__Acidobacteria;c__Holophagae;o__Holophagales	0	0	0	0	0	0	0	0	0	0	0	0	0
k__Bacteria;p__Acidobacteria;c__OS-K;o__	0	0	0	0	0	0	0	0	0	0	0	0	0
k__Bacteria;p__Acidobacteria;c__Solibacteres;o__Solibacterales	0	0	3.11323e-05	0	2.50564e-05	7.1319e-05	0	4.87488e-05	0	0	0	0	0
k__Bacteria;p__Acidobacteria;c__[Chloracidobacteria];o__PK29	0	0	0	2.37445e-05	0	1.78298e-05	0	0.000113747	0	0	0	0	0
k__Bacteria;p__Acidobacteria;c__[Chloracidobacteria];o__RB41	0	0	0	2.37445e-05	0	0.000106979	0	0.00237244	0	0	0	0	0
k__Bacteria;p__Actinobacteria;c__Acidimicrobiia;o__Acidimicrobiales	2.21661e-05	0	0.000249058	2.37445e-05	0.00027562	0.00265663	2.27918e-05	0.00259994	0.000293979	0.000671374	0.000192567	0.000434301	0.000178778
k__Bacteria;p__Actinobacteria;c__Actinobacteria;o__Actinomycetales	0.2677	0.0104398	0.142586	0.154648	0.00110248	0.102165	0.0521931	0.103315	0.0231068	0.00212988	0.00179729	0.00942433	0.075953
k__Bacteria;p__Actinobacteria;c__Actinobacteria;o__Micrococcales	0	0	0	0	0	0	0	0	0	0	0	2.17151e-05	0
k__Bacteria;p__Actinobacteria;c__Actinobacteria;o__WCHB1-81	0	0	0	0	0	0	0	0	0	0	0	0	0
k__Bacteria;p__Actinobacteria;c__MB-A2-108;o__0319-7L14	0	0	3.11323e-05	0	0	0	0	1.62496e-05	0	2.31508e-05	0	0	0
k__Bacteria;p__Actinobacteria;c__Nitriliruptoria;o__Euzebyales	0	0	0	0	0	0.000106979	0	0	1.95986e-05	6.94525e-05	0.000128378	4.34301e-05	1.37521e-05
k__Bacteria;p__Actinobacteria;c__Nitriliruptoria;o__Nitriliruptorales	0	0	0	0	0	0	0	0	0	2.31508e-05	0	0	0
k__Bacteria;p__Actinobacteria;c__Rubrobacteria;o__Rubrobacterales	0	0	0	0	2.50564e-05	1.78298e-05	0	8.1248e-05	0.000195986	0.000162056	0.000449323	8.68602e-05	0.000123769
k__Bacteria;p__Actinobacteria;c__Thermoleophilia;o__Gaiellales	2.21661e-05	0	3.11323e-05	2.37445e-05	0	0.0101451	0.000558398	0.000422489	0.00070555	2.31508e-05	0	0.000260581	0
k__Bacteria;p__Actinobacteria;c__Thermoleophilia;o__Solirubrobacterales	0.000132996	0.000184775	0.000217926	0.000308679	0.000125282	0.00237136	0.000706545	0.00217745	0.00123471	0.000578771	6.4189e-05	0.000803457	9.62649e-05
k__Bacteria;p__Armatimonadetes;c__[Fimbriimonadia];o__[Fimbriimonadales]	0	0	0	0	0	0	0	0.000162496	0	0	0	0	0
k__Bacteria;p__BRC1;c__NPL-UPA2;o__	0	0	0	0	0	0	0	0	0	0	0	0	0
k__Bacteria;p__BRC1;c__PRR-11;o__	0	0	0	0	0	0	0.000227918	0	0	0	0	0	5.50085e-05
k__Bacteria;p__Bacteroidetes;Other;Other	0	0	0	0	0	0	0	0	0	0	0	0	5.50085e-05
k__Bacteria;p__Bacteroidetes;c__;o__	0	0	0	0	0	0	0	0	0	0	0	0	0
k__Bacteria;p__Bacteroidetes;c__At12OctB3;o__	0	0	0	0	0	0	0	0	0	0	0	0	0
k__Bacteria;p__Bacteroidetes;c__BME43;o__	0	0	0	0	0	0	0	0	0	0	0	0	1.37521e-05
k__Bacteria;p__Bacteroidetes;c__Bacteroidia;o__Bacteroidales	0	0	0	0	0	0	0	0	3.91972e-05	2.31508e-05	6.4189e-05	0	1.37521e-05
k__Bacteria;p__Bacteroidetes;c__Cytophagia;o__Cytophagales	4.43321e-05	3.07958e-05	0	2.37445e-05	5.01128e-05	0.00422565	0.0152021	0.000227494	0.134623	0.00143535	0.00064189	0.0690322	0.0132433
k__Bacteria;p__Bacteroidetes;c__Flavobacteriia;o__Flavobacteriales	4.43321e-05	0	0.000124529	2.37445e-05	5.01128e-05	0.000410085	0.00878622	3.24992e-05	0.000156789	0.000115754	0	2.17151e-05	0.0490263
k__Bacteria;p__Bacteroidetes;c__Sphingobacteriia;o__Sphingobacteriales	0	0	0	0	0	0	0.000125355	0	0	0	0	0	0.00057759
k__Bacteria;p__Bacteroidetes;c__[Rhodothermi];o__[Rhodothermales]	0	0	0	0	0	1.78298e-05	0	3.24992e-05	1.95986e-05	4.63017e-05	0	4.34301e-05	0.000756367
k__Bacteria;p__Bacteroidetes;c__[Saprospirae];o__[Saprospirales]	0.000199495	0.000123183	0.000155661	0.000142467	0.000150338	0.00279927	0.00536746	0.134742	0.00194026	4.63017e-05	6.4189e-05	2.17151e-05	0.00789372
k__Bacteria;p__Chlorobi;c__Ignavibacteria;o__Ignavibacteriales	0	0	0	0	2.50564e-05	0	0	0	1.95986e-05	4.63017e-05	0	0	0
k__Bacteria;p__Chlorobi;c__OPB56;o__	0	0	0	0	0	0	0	0	0	0	0	0	1.37521e-05
k__Bacteria;p__Chloroflexi;c__;o__	0	0	0	0	0	3.56595e-05	0	0	0	0	0	0	0
k__Bacteria;p__Chloroflexi;c__Anaerolineae;o__	0	0	0	0	0	0	0	0	0	0	0	0	0
k__Bacteria;p__Chloroflexi;c__Anaerolineae;o__Anaerolineales	0	0	0	0	0	0	0	0	0	0	0	0	1.37521e-05
k__Bacteria;p__Chloroflexi;c__Anaerolineae;o__CFB-26	0	0	0	0	0	0	0	0	1.95986e-05	0	0	2.17151e-05	0
k__Bacteria;p__Chloroflexi;c__Anaerolineae;o__Caldilineales	0	0	0	0	0	0	0	0	0	0	0	0	0
k__Bacteria;p__Chloroflexi;c__Anaerolineae;o__DRC31	0	0	0	0	0	0	0	0	0	0	0	0	0
k__Bacteria;p__Chloroflexi;c__Anaerolineae;o__OPB11	0	0	0	0	0	0	0	0	0	0	0	0	0
k__Bacteria;p__Chloroflexi;c__Anaerolineae;o__S0208	0	0	0	0	0	0	0	0	0	0	0	0	0
k__Bacteria;p__Chloroflexi;c__Anaerolineae;o__SBR1031	0	0	0	0	0	0	0	0	0	0	0	0	0
k__Bacteria;p__Chloroflexi;c__Anaerolineae;o__SHA-20	0	0	0	0	0	0	0	0	0	0	0	0	0
k__Bacteria;p__Chloroflexi;c__C0119;o__	0	0	0	0	0	0.000124808	0	0	0	0	0	0	0
k__Bacteria;p__Chloroflexi;c__Chloroflexi;o__AKIW781	0	0	0	0	0	0	0	4.87488e-05	0	0	0	0	0
k__Bacteria;p__Chloroflexi;c__Chloroflexi;o__[Roseiflexales]	0	0	0	0	0	3.56595e-05	0	0	0	0	0	0	0
k__Bacteria;p__Chloroflexi;c__Dehalococcoidetes;o__Dehalococcoidales	0	0	0	0	0	0	0	0	0	0	0	0	0
k__Bacteria;p__Chloroflexi;c__Dehalococcoidetes;o__GIF9	0	0	0	0	0	0	0	0	0	0	0	0	0
k__Bacteria;p__Chloroflexi;c__Ellin6529;o__	0	3.07958e-05	0	2.37445e-05	2.50564e-05	0.000267446	0	0.000324992	1.95986e-05	0	0	0	0
k__Bacteria;p__Chloroflexi;c__Gitt-GS-136;o__	0	0	0	0	0	0.000178298	0	0.000324992	3.91972e-05	2.31508e-05	0	0	0
k__Bacteria;p__Chloroflexi;c__Ktedonobacteria;o__JG30-KF-AS9	0	0	0	0	0	5.34893e-05	0	1.62496e-05	0	0	0	0	0
k__Bacteria;p__Chloroflexi;c__Ktedonobacteria;o__Ktedonobacterales	0	0	0	0	0	0	0	6.49984e-05	0	0	0	0	0
k__Bacteria;p__Chloroflexi;c__SAR202;o__	0	0	0	0	0	0	0	0	0	0	0	0	0
k__Bacteria;p__Chloroflexi;c__TK17;o__	0	0	3.11323e-05	0	0	0	0	1.62496e-05	0	0	0	0	0
k__Bacteria;p__Chloroflexi;c__TK17;o__mle1-48	0	0	0	0	0	0	0	0	0	0	0	0	0
k__Bacteria;p__Chloroflexi;c__Thermomicrobia;o__	0	0	0	0	0	0	0	0	0	0	6.4189e-05	0	0
k__Bacteria;p__Chloroflexi;c__Thermomicrobia;o__AKYG1722	0	0	0	0	0	0.000106979	0.000262105	0.000747481	0.00305738	4.63017e-05	0	2.17151e-05	0
k__Bacteria;p__Chloroflexi;c__Thermomicrobia;o__JG30-KF-CM45	2.21661e-05	0	3.11323e-05	0.00073608	2.50564e-05	0.00269229	0.00124215	0.00308742	0.0041941	9.26033e-05	0.000256756	0.00710082	1.37521e-05
k__Bacteria;p__Chloroflexi;c__Thermomicrobia;o__Sphaerobacterales	0	0	0	0	0	0	0	0	0	0	0	0	0
k__Bacteria;p__Cyanobacteria;c__4C0d-2;o__YS2	0	0	0	0	0	0	0	0	0	0	0	0	0
k__Bacteria;p__Cyanobacteria;c__Chloroplast;o__	0	0	0	0	0	0	0	0	0	0	0	0	1.37521e-05
k__Bacteria;p__Cyanobacteria;c__Chloroplast;o__Cercozoa	0	0	0	0	0	0	0	0	0	0	0	0	0
k__Bacteria;p__Cyanobacteria;c__Chloroplast;o__Chlorophyta	0	0	0	0	0	0	0	0	0	0	0	0	0
k__Bacteria;p__Cyanobacteria;c__Chloroplast;o__Stramenopiles	0	0	0	0	0	0	0	0	1.95986e-05	0	0	0	0.00521206
k__Bacteria;p__Cyanobacteria;c__Chloroplast;o__Streptophyta	0	0	0.000155661	0	0	0	0	0	0	0	0	0	0
k__Bacteria;p__Cyanobacteria;c__Chloroplast;o__UA01	0	0	0	0	0	0	0	0	0	2.31508e-05	0	0	0
k__Bacteria;p__Cyanobacteria;c__ML635J-21;o__	4.43321e-05	6.15915e-05	0	7.12335e-05	0	1.78298e-05	0.0637941	8.1248e-05	0.0212841	0.000370413	0	2.17151e-05	1.37521e-05
k__Bacteria;p__Cyanobacteria;c__Oscillatoriophycideae;o__Chroococcales	0	0	0	7.12335e-05	0	0	0	0	0.000235183	0.000138905	0.000449323	0.000108575	6.87607e-05
k__Bacteria;p__Cyanobacteria;c__Oscillatoriophycideae;o__Oscillatoriales	0	0	0	0	0	0	0	0	0	0	0	0	2.75043e-05
k__Bacteria;p__Cyanobacteria;c__Synechococcophycideae;o__Pseudanabaenales	0	0	0	0	0	0	0	0	0	0	0	0	0
k__Bacteria;p__Cyanobacteria;c__Synechococcophycideae;o__Synechococcales	0	0	0	0	0	0	0	0	0	0	0	0	0.000316299
k__Bacteria;p__Elusimicrobia;c__Elusimicrobia;o__IIb	0	0	0	0	0	0	0	0	0	0	0	0	0
k__Bacteria;p__Fibrobacteres;c__TG3;o__TG3-1	0	0	0	0	0	0	0	0	0	0	0	0	0
k__Bacteria;p__Firmicutes;Other;Other	0	0	0	0	0	0	0	0	0	0	0	0	0
k__Bacteria;p__Firmicutes;c__Bacilli;o__Bacillales	0.442612	0.798319	0.816755	0.536388	0.993761	0.00511714	0.0238174	0.0214982	0.3965	0.982915	0.184222	0.157651	0.00497827
k__Bacteria;p__Firmicutes;c__Bacilli;o__Haloplasmatales	0	0	0	0	0	0	0	0	0	0	0	0	0
k__Bacteria;p__Firmicutes;c__Bacilli;o__Lactobacillales	0.0589396	0.181171	0.00249058	0.00073608	0.000125282	8.91488e-05	0.000102563	0.000276243	0.000979931	0.00159741	0.000192567	6.51452e-05	0.0342841
k__Bacteria;p__Firmicutes;c__Clostridia;o__	0	0	0	0	0	0	0.000205126	0	0	0	0	0	0
k__Bacteria;p__Firmicutes;c__Clostridia;o__BSA2B-08	0	0	0	0	0	0	0	0	0	0	0	0	0
k__Bacteria;p__Firmicutes;c__Clostridia;o__Clostridiales	6.64982e-05	0	0	0	2.50564e-05	1.78298e-05	2.27918e-05	0.000113747	3.91972e-05	0	0.0933308	2.17151e-05	2.75043e-05
k__Bacteria;p__Firmicutes;c__Clostridia;o__Halanaerobiales	0	0	0	0	0	0	0	0	0	0	6.4189e-05	0	1.37521e-05
k__Bacteria;p__Firmicutes;c__Clostridia;o__MBA08	0	0	0	0	0	0	0	0	0	0	0	0	0
k__Bacteria;p__Firmicutes;c__Clostridia;o__Natranaerobiales	0	0	0	0	0	0	0	0	0	0	0	0	0
k__Bacteria;p__Firmicutes;c__Clostridia;o__SHA-98	0	0	0	0	0	0	0	0	0	0	0	0	0
k__Bacteria;p__Firmicutes;c__Clostridia;o__Thermoanaerobacterales	0	0	0	0	0	0	0	0	0	0	0	0	0
k__Bacteria;p__GN02;c__;o__	0	0	0	0	0	0	0	0	0	0	0	0	0
k__Bacteria;p__GN02;c__3BR-5F;o__	0	0	0	0	0	0	0	0	0	0	0	0	0
k__Bacteria;p__GN02;c__BD1-5;o__	0	0	0	0	0	0	0	0	0	0	0	0	0
k__Bacteria;p__GN02;c__GKS2-174;o__	0	0	0	0	0	0	0	0	0	0	0	0	0
k__Bacteria;p__GN04;c__GN15;o__	0	0	0	0	0	0	0	0	0	0	0	0	0
k__Bacteria;p__Gemmatimonadetes;c__;o__	0	0	0	0	0	3.56595e-05	0	3.24992e-05	0	0	0	0	0
k__Bacteria;p__Gemmatimonadetes;c__Gemm-1;o__	0	3.07958e-05	0	2.37445e-05	2.50564e-05	8.91488e-05	1.13959e-05	0.000373741	0	0	0	0	0
k__Bacteria;p__Gemmatimonadetes;c__Gemm-2;o__	0	0	0	0	0	0	0	0	0	2.31508e-05	0	0	0
k__Bacteria;p__Gemmatimonadetes;c__Gemm-3;o__	0	0	0	0	0	1.78298e-05	3.41876e-05	0.000942476	0	0	0	0	0
k__Bacteria;p__Gemmatimonadetes;c__Gemm-5;o__	0	0	0	0	0	0	0	6.49984e-05	1.95986e-05	4.63017e-05	0.000128378	2.17151e-05	0
k__Bacteria;p__Gemmatimonadetes;c__Gemmatimonadetes;o__	0	0	0	0	0	0	5.69794e-05	0.00110497	0	0	0	0	0
k__Bacteria;p__Gemmatimonadetes;c__Gemmatimonadetes;o__Ellin5290	0	0	0	0	0	0.000124808	0	0	0	0	0	0	0
k__Bacteria;p__Gemmatimonadetes;c__JL-ETNP-Z39;o__	0	0	0	0	0	0	0	0	0	0	0	0	0
k__Bacteria;p__Lentisphaerae;c__[Lentisphaeria];o__Victivallales	0	0	0	0	0	0	0	0	0	0	0	0	0
k__Bacteria;p__Lentisphaerae;c__[Lentisphaeria];o__Z20	0	0	0	0	0	0	0	0	0	0	0	0	0
k__Bacteria;p__MVP-21;c__;o__	0	0	0	0	0	0	0	0	0	0	0	0	0
k__Bacteria;p__NKB19;c__;o__	0	0	0	0	0	0	0	0	0	0	0	0	1.37521e-05
k__Bacteria;p__NKB19;c__TSBW08;o__	0	0	0	0	0	0	0	0	0	0	0	2.17151e-05	0
k__Bacteria;p__Nitrospirae;c__Nitrospira;o__Nitrospirales	0	0	0	0	0	5.34893e-05	0	3.24992e-05	0	4.63017e-05	0	0	0
k__Bacteria;p__OD1;c__;o__	0	0	0	0	0	0	0	0	0	0	0	0	0
k__Bacteria;p__OD1;c__ZB2;o__	0	0	0	0	0	0	0	0	0	0	0	0	0
k__Bacteria;p__OP8;c__SAW1_B6;o__	0	0	0	0	0	0	0	0	0	0	0	0	0
k__Bacteria;p__OP9;c__JS1;o__BA021	0	0	0	0	0	0	0	0	0	0	0	0	0
k__Bacteria;p__Planctomycetes;c__;o__	0	0	0	0	0	0	0	0	0	0	0	0	0
k__Bacteria;p__Planctomycetes;c__ODP123;o__	0	0	0	0	0	0	0	0	0	0	0	0	0
k__Bacteria;p__Planctomycetes;c__OM190;o__agg27	0	0	0	0	0	0	0	0	0	0	0	0	5.50085e-05
k__Bacteria;p__Planctomycetes;c__Phycisphaerae;o__AKAU3564	0	0	0	0	0	0	0	0	0	0	0	0	0
k__Bacteria;p__Planctomycetes;c__Phycisphaerae;o__CCM11a	0	0	0	0	0	0	0	0	0	0	0	0	0
k__Bacteria;p__Planctomycetes;c__Phycisphaerae;o__Phycisphaerales	0	0	0	0	0	0	0	0	0	0	0	0	0.00180153
k__Bacteria;p__Planctomycetes;c__Phycisphaerae;o__Pla1	0	0	0	0	0	0	0	0	0	0	0	0	0
k__Bacteria;p__Planctomycetes;c__Phycisphaerae;o__mle1-8	0	0	0	0	0	0	0	0	0	0	0	0	0
k__Bacteria;p__Planctomycetes;c__Planctomycetia;o__Gemmatales	0	0	0	0	0	1.78298e-05	2.27918e-05	0.000162496	0	0	0	0	0
k__Bacteria;p__Planctomycetes;c__Planctomycetia;o__Pirellulales	0	0	0	0	0	0	0.00255268	0	0	0	0	0	0.0117718
k__Bacteria;p__Planctomycetes;c__Planctomycetia;o__Planctomycetales	0	0	0	0	0	0	0.000136751	0	0	0	0	0	0.0016365
k__Bacteria;p__Planctomycetes;c__vadinHA49;o__PeHg47	0	0	0	0	0	0	0	0	0	0	0	0	0
k__Bacteria;p__Proteobacteria;Other;Other	0	0	0	0	0	0	0	0	0	0	0	0	0
k__Bacteria;p__Proteobacteria;c__;o__	0	0	0	0	0	0	0	0	0	0	0	0	0
k__Bacteria;p__Proteobacteria;c__Alphaproteobacteria;Other	0	0	0	0	0	0	0	0	0	0	0	0	0.000110017
k__Bacteria;p__Proteobacteria;c__Alphaproteobacteria;o__	0	0	0	7.12335e-05	0	0.000178298	0	0	0	4.63017e-05	0.000128378	0	0.000123769
k__Bacteria;p__Proteobacteria;c__Alphaproteobacteria;o__BD7-3	0	0	0	0	0	0	0	0	3.91972e-05	2.31508e-05	0	0	0.00116893
k__Bacteria;p__Proteobacteria;c__Alphaproteobacteria;o__Caulobacterales	0.000310325	0.000153979	0.000249058	0.220159	0.000250564	0.0131762	0.025014	0.0472213	0.000823142	0.000115754	0.304192	0.0499012	0.00843006
k__Bacteria;p__Proteobacteria;c__Alphaproteobacteria;o__Ellin329	0	0	0	0	0	0.00140855	0	3.24992e-05	0	0	0	0	0
k__Bacteria;p__Proteobacteria;c__Alphaproteobacteria;o__Kiloniellales	0	0	0	0	0	0	0	0	1.95986e-05	0	6.4189e-05	0	0.0250426
k__Bacteria;p__Proteobacteria;c__Alphaproteobacteria;o__Kordiimonadales	0	0	0	0	0	0	0	0	0	0	0	0	0.000343803
k__Bacteria;p__Proteobacteria;c__Alphaproteobacteria;o__Rhizobiales	0.198275	0.00695984	0.002117	0.0353081	0.00140316	0.573815	0.266709	0.147416	0.286316	0.00488482	0.204699	0.63877	0.126753
k__Bacteria;p__Proteobacteria;c__Alphaproteobacteria;o__Rhodobacterales	4.43321e-05	0	0.0172162	0.000142467	0.000150338	0.00124808	0.000809108	0.00957101	0.000881938	0.000717676	0.0069966	0.00618879	0.0456846
k__Bacteria;p__Proteobacteria;c__Alphaproteobacteria;o__Rhodospirillales	8.86643e-05	6.15915e-05	0.000217926	4.7489e-05	5.01128e-05	0.00492101	0.0022222	0.0329704	0.000293979	4.63017e-05	0.000192567	0.00134633	0.00330051
k__Bacteria;p__Proteobacteria;c__Alphaproteobacteria;o__Rickettsiales	2.21661e-05	0	3.11323e-05	7.12335e-05	0	0.00394038	0	0	0	0	0	0	0.00506078
k__Bacteria;p__Proteobacteria;c__Alphaproteobacteria;o__Sphingomonadales	0.000155162	0.000246366	0.000435852	0.000284934	0.000300677	0.0266733	0.16777	0.0630159	0.0776105	0.000972335	0.000320945	0.00013029	0.000797624
k__Bacteria;p__Proteobacteria;c__Betaproteobacteria;o__	0	0	0	0	0	0	0	6.49984e-05	0	0	0	2.17151e-05	0
k__Bacteria;p__Proteobacteria;c__Betaproteobacteria;o__Burkholderiales	0.0296139	0.00120103	0.00367361	0.0382999	0.000676522	0.129943	0.302276	0.343971	0.0261054	0.000694525	0.165158	0.00438644	0.277312
k__Bacteria;p__Proteobacteria;c__Betaproteobacteria;o__MND1	0	6.15915e-05	3.11323e-05	0	0	0	0	0.000129997	0	0	0	2.17151e-05	0
k__Bacteria;p__Proteobacteria;c__Betaproteobacteria;o__Nitrosomonadales	0	0	0	0	0	1.78298e-05	0	1.62496e-05	0	0	0	0	0
k__Bacteria;p__Proteobacteria;c__Betaproteobacteria;o__Rhodocyclales	0	0	0	0	0	7.1319e-05	0	0.00300617	0	0	0	0	2.75043e-05
k__Bacteria;p__Proteobacteria;c__Deltaproteobacteria;o__	0	0	0	0	0	0	0	1.62496e-05	0	2.31508e-05	0	0	0.000550085
k__Bacteria;p__Proteobacteria;c__Deltaproteobacteria;o__Bdellovibrionales	0	0	0	0	0	0	0	3.24992e-05	0	0	0	0	0.000522581
k__Bacteria;p__Proteobacteria;c__Deltaproteobacteria;o__Desulfarculales	0	0	0	0	0	0	0	0	0	0	0	0	0
k__Bacteria;p__Proteobacteria;c__Deltaproteobacteria;o__Desulfobacterales	0	0	0	0	0	3.56595e-05	0	0	0.000117592	6.94525e-05	0.000256756	6.51452e-05	8.25128e-05
k__Bacteria;p__Proteobacteria;c__Deltaproteobacteria;o__Desulfovibrionales	0	0	0	0	0	0	0	0	0	0	6.4189e-05	0	0
k__Bacteria;p__Proteobacteria;c__Deltaproteobacteria;o__Desulfuromonadales	0	0	0	0	0	0	0	0	0	0	0	0	0
k__Bacteria;p__Proteobacteria;c__Deltaproteobacteria;o__GMD14H09	2.21661e-05	0	0	0	0	0	0	0	5.87959e-05	0	0.0314526	0.0274695	0.000605094
k__Bacteria;p__Proteobacteria;c__Deltaproteobacteria;o__MIZ46	0	0	0	0	0	0	0	0	0	0	0	0	0
k__Bacteria;p__Proteobacteria;c__Deltaproteobacteria;o__Myxococcales	0	0	6.22646e-05	0.00216075	2.50564e-05	0.00071319	0.0147349	0.000503737	0.00209705	2.31508e-05	0.000192567	0	0.000302547
k__Bacteria;p__Proteobacteria;c__Deltaproteobacteria;o__NB1-j	0	0	0	0	0	0	0	1.62496e-05	0	0	0	0	5.50085e-05
k__Bacteria;p__Proteobacteria;c__Deltaproteobacteria;o__PB19	2.21661e-05	0	0	2.37445e-05	0	0	0	1.62496e-05	1.95986e-05	0	0	0	0
k__Bacteria;p__Proteobacteria;c__Deltaproteobacteria;o__Spirobacillales	0	0	0	0	0	0	0	0	0	0	0	0	0
k__Bacteria;p__Proteobacteria;c__Deltaproteobacteria;o__Sva0853	0	0	0	0	0	0	0	0	0	0	0	0	0
k__Bacteria;p__Proteobacteria;c__Deltaproteobacteria;o__Syntrophobacterales	0	0	0	0	0	0	0	0	0	0	0	0	0
k__Bacteria;p__Proteobacteria;c__Epsilonproteobacteria;o__Campylobacterales	0	0	0	0	0	0	0	0	0	0	0	0	0
k__Bacteria;p__Proteobacteria;c__Gammaproteobacteria;Other	0	0	0	0	0	0	0	0	0	0	0	0	5.50085e-05
k__Bacteria;p__Proteobacteria;c__Gammaproteobacteria;o__	0	0	0	0	0	0.00399387	0	0	0	0	0	0	0
k__Bacteria;p__Proteobacteria;c__Gammaproteobacteria;o__Acidithiobacillales	0	0	0.000498116	0	0	0	0	1.62496e-05	0.000333177	0.000393564	0.000706079	0.000195435	0.00019253
k__Bacteria;p__Proteobacteria;c__Gammaproteobacteria;o__Aeromonadales	0	0	0.000280191	0	0	0	0	0	0	0	0	0	0
k__Bacteria;p__Proteobacteria;c__Gammaproteobacteria;o__Alteromonadales	0	3.07958e-05	0.00189907	2.37445e-05	0	8.91488e-05	0.000284897	4.87488e-05	0.000235183	0.000115754	0.000513512	0.000108575	0.0336102
k__Bacteria;p__Proteobacteria;c__Gammaproteobacteria;o__Cardiobacteriales	0	0	0	0	0	0	0	0	0	0	0	0	0
k__Bacteria;p__Proteobacteria;c__Gammaproteobacteria;o__Chromatiales	0	3.07958e-05	3.11323e-05	2.37445e-05	0	5.34893e-05	1.13959e-05	1.62496e-05	0	4.63017e-05	0	0	9.62649e-05
k__Bacteria;p__Proteobacteria;c__Gammaproteobacteria;o__Enterobacteriales	0.0011748	0.000708303	0.00239719	0.00940283	0.000776748	0.000463574	0.000216522	0.000129997	0.0129155	0.000370413	0.000320945	8.68602e-05	0.14305
k__Bacteria;p__Proteobacteria;c__Gammaproteobacteria;o__HTCC2188	0	0	0	0	0	0	0	0	1.95986e-05	0	0	0	0.00232411
k__Bacteria;p__Proteobacteria;c__Gammaproteobacteria;o__Legionellales	0	0	0	0	2.50564e-05	0	0	3.24992e-05	0	2.31508e-05	0	0	9.62649e-05
k__Bacteria;p__Proteobacteria;c__Gammaproteobacteria;o__Methylococcales	0	0	9.33968e-05	2.37445e-05	0	0	0	4.87488e-05	0	0	0	0	0
k__Bacteria;p__Proteobacteria;c__Gammaproteobacteria;o__Oceanospirillales	2.21661e-05	0	0.00768967	0	2.50564e-05	7.1319e-05	1.13959e-05	0	0.00013719	9.26033e-05	0.000256756	8.68602e-05	0.000357555
k__Bacteria;p__Proteobacteria;c__Gammaproteobacteria;o__Pseudomonadales	2.21661e-05	0	3.11323e-05	0	0.000250564	0.0203972	3.41876e-05	0.00435489	0.000548761	4.63017e-05	0	0	1.37521e-05
k__Bacteria;p__Proteobacteria;c__Gammaproteobacteria;o__Salinisphaerales	0	0	0	0	0	0	0	0	0	0	0	0	0.000165026
k__Bacteria;p__Proteobacteria;c__Gammaproteobacteria;o__Thiohalorhabdales	0	0	0	0	0	0	0	0	0	0	0	0	2.75043e-05
k__Bacteria;p__Proteobacteria;c__Gammaproteobacteria;o__Thiotrichales	0	0	0	0	2.50564e-05	5.34893e-05	0	6.49984e-05	0	0	6.4189e-05	2.17151e-05	0.000330051
k__Bacteria;p__Proteobacteria;c__Gammaproteobacteria;o__Vibrionales	0	0	0	0	0	7.1319e-05	0	0	3.91972e-05	0	0	2.17151e-05	2.75043e-05
k__Bacteria;p__Proteobacteria;c__Gammaproteobacteria;o__Xanthomonadales	0.000265993	0.000123183	9.33968e-05	0.000569868	0.000100226	0.0061691	0.0432816	0.0700682	0.000489966	6.94525e-05	0.000128378	0.0257758	0.0553523
k__Bacteria;p__Proteobacteria;c__Gammaproteobacteria;o__[Marinicellales]	0	0	0	0	0	0	0	0	0	0	0	0	0.00312173
k__Bacteria;p__Proteobacteria;c__TA18;o__CV90	0	0	0	0	0	0	0	0	0	0	0	0	0
k__Bacteria;p__Proteobacteria;c__TA18;o__PHOS-HD29	0	0	0	0	0	0	0	0	0	0	0	0	0
k__Bacteria;p__SAR406;c__AB16;o__ST-3K15	0	0	0	0	0	0	0	0	0	0	0	0	0
k__Bacteria;p__SAR406;c__AB16;o__noFP_H7	0	0	0	0	0	0	0	0	0	0	0	0	0
k__Bacteria;p__SR1;c__;o__	0	0	0	0	0	0	0	0	0	0	0	0	0
k__Bacteria;p__Spirochaetes;c__Spirochaetes;o__Spirochaetales	0	0	0	0	0	0	0	0	1.95986e-05	2.31508e-05	0	0	0
k__Bacteria;p__Spirochaetes;c__[Brachyspirae];o__[Brachyspirales]	0	0	0	0	0	0	0	0	0	0	0	2.17151e-05	0
k__Bacteria;p__Spirochaetes;c__[Leptospirae];o__[Leptospirales]	0	0	0	0	0	0	0	0	0	0	0	2.17151e-05	0
k__Bacteria;p__TM6;c__SJA-4;o__	0	0	0	0	0	0	0	1.62496e-05	1.95986e-05	6.94525e-05	6.4189e-05	0	0.00427691
k__Bacteria;p__TM7;c__MJK10;o__	0	0	0	0	0	0	0	0	0	2.31508e-05	0	0	0
k__Bacteria;p__TM7;c__TM7-1;o__	2.21661e-05	3.07958e-05	0	7.12335e-05	0	0.0763114	2.27918e-05	1.62496e-05	0	0	0	0	0
k__Bacteria;p__TM7;c__TM7-3;o__	0	0	0	0	0	0.000873658	0	0	0	0	0	0	0
k__Bacteria;p__TM7;c__TM7-3;o__I025	0	0	0	0	0	0.000410085	0	0	0	0	0	0	0
k__Bacteria;p__Tenericutes;c__Mollicutes;o__	0	0	0	0	0	0	0	0	0	0	0	0	0
k__Bacteria;p__Tenericutes;c__Mollicutes;o__RF39	0	0	0	0	0	0	0.000877483	0	0	0	0	0	0
k__Bacteria;p__Verrucomicrobia;c__;o__	0	0	0	0	0	0	0	0	0	0	0	0	0
k__Bacteria;p__Verrucomicrobia;c__Opitutae;o__	0	0	0	0	0	0	0	0	1.95986e-05	0	0	0	0.000398812
k__Bacteria;p__Verrucomicrobia;c__Opitutae;o__HA64	0	0	0	0	0	0	0	0	0	0	0	0	0
k__Bacteria;p__Verrucomicrobia;c__Opitutae;o__Opitutales	0	0	0	0	2.50564e-05	0	0	0	0.00162669	2.31508e-05	0.00141216	0	0.000866384
k__Bacteria;p__Verrucomicrobia;c__Opitutae;o__Puniceicoccales	0	0	0	0	0	0	0	0	1.95986e-05	0	0	0	0.0061197
k__Bacteria;p__Verrucomicrobia;c__Opitutae;o__[Cerasicoccales]	0	0	0	0	0	0	0	0	0	0	0	0	5.50085e-05
k__Bacteria;p__Verrucomicrobia;c__Opitutae;o__[Pelagicoccales]	0	0	0	0	0	0	0	0	1.95986e-05	0	0	0	0.000123769
k__Bacteria;p__Verrucomicrobia;c__Verruco-5;o__MSBL3	0	0	0	0	0	0	0	0	0	0	0	0	0
k__Bacteria;p__Verrucomicrobia;c__Verruco-5;o__SS1-B-03-39	0	0	0	0	0	0	0	0	0	0	0	0	0
k__Bacteria;p__Verrucomicrobia;c__Verruco-5;o__WCHB1-41	0	0	0	0	0	0	0	0	0	0	0	0	0
k__Bacteria;p__Verrucomicrobia;c__Verrucomicrobiae;o__Verrucomicrobiales	0	0	0	0	0	0	0	0.000373741	3.91972e-05	2.31508e-05	6.4189e-05	8.68602e-05	0.0442131
k__Bacteria;p__Verrucomicrobia;c__[Methylacidiphilae];o__Methylacidiphilales	0	0	0	0	0	0	0	0	0	0	0	0	0
k__Bacteria;p__Verrucomicrobia;c__[Pedosphaerae];o__	0	0	0	0	0	0	0	0	0	0	0	0	8.25128e-05
k__Bacteria;p__Verrucomicrobia;c__[Spartobacteria];o__[Chthoniobacterales]	0	0	0	0	0	0	2.27918e-05	1.62496e-05	0	0	0	0	0
k__Bacteria;p__WPS-2;c__;o__	0	0	0	0	0	0	0	0	0	0	0	0	0
k__Bacteria;p__WS3;c__PRR-12;o__GN03	0	0	0	0	0	0	0	0	0	2.31508e-05	0	0	0
k__Bacteria;p__WS3;c__PRR-12;o__PBS-III-9	0	0	0	0	0	0	0	0	0	0	0	0	0
k__Bacteria;p__WS3;c__PRR-12;o__Sediment-1	0	0	0	0	0	0	0	0	0	0	0	0	0
k__Bacteria;p__ZB3;c__;o__	0	0	0	0	0	0	0	0	0	0	0	0	0
k__Bacteria;p__ZB3;c__BS119;o__	0	0	0	0	0	0	0	0	0	0	0	0	0.000137521
k__Bacteria;p__[Caldithrix];c__KSB1;Other	0	0	0	0	0	0	0	0	0	0	0	0	0
k__Bacteria;p__[Thermi];c__Deinococci;o__Deinococcales	0	0	0	0	0	0.000285276	3.41876e-05	0.000113747	0	0	0	2.17151e-05	0
k__Bacteria;p__[Thermi];c__Deinococci;o__Thermales	0	0	0	0	0	0	0	0	1.95986e-05	0	0	0	0

## Sheet: Family_level
Taxon	BSTU1	BAGU1	BSTU2	BSTC3	BAGU2	BSTC2	BSTC1	BSTU3	BAGC3	BAGU3	BAGC1	BAGC2	NS
Unassigned;Other;Other;Other;Other	8.86643e-05	0	0	2.37445e-05	5.01128e-05	0.000213957	0.000136751	6.49984e-05	0.000117592	9.26033e-05	0.000128378	0	0.000288795
k__Archaea;p__Crenarchaeota;c__Thaumarchaeota;o__Nitrososphaerales;f__Nitrososphaeraceae	0	0	0	0	0	3.56595e-05	0	4.87488e-05	0	0	0	0	0
k__Archaea;p__Euryarchaeota;c__Halobacteria;o__Halobacteriales;f__Halobacteriaceae	0	0	0	0	0	0	0	0	0.000235183	0.000231508	0.000449323	0	6.87607e-05
k__Archaea;p__Euryarchaeota;c__Methanomicrobia;o__Methanosarcinales;f__Methanosarcinaceae	0	0	0	0	0	0	0	0	0	0	0	0	0
k__Archaea;p__[Parvarchaeota];c__[Parvarchaea];o__YLA114;f__	0	0	0	0	0	0	0	0	0	0	0	0	0
k__Bacteria;p__;c__;o__;f__	0	0	0	0	0	0	0	0	0	0	0	0	0
k__Bacteria;p__AD3;c__ABS-6;o__;f__	0	0	0	0	0	0	0	0	0	0	0	0	0
k__Bacteria;p__Acidobacteria;c__Acidobacteria-5;o__;f__	0	0	0	0	0	0	0	3.24992e-05	0	0	0	0	0
k__Bacteria;p__Acidobacteria;c__Acidobacteria-6;o__CCU21;f__	0	0	0	0	0	0	0	4.87488e-05	0	0	0	0	0
k__Bacteria;p__Acidobacteria;c__Acidobacteria-6;o__iii1-15;f__	0	0	6.22646e-05	0	0	0.000178298	7.97712e-05	0.000568736	0	0	6.4189e-05	0	0
k__Bacteria;p__Acidobacteria;c__Acidobacteria-6;o__iii1-15;f__mb2424	0	0	0	0	0	0	0	0.000211245	0	0	0	0	0
k__Bacteria;p__Acidobacteria;c__Acidobacteriia;o__Acidobacteriales;f__Koribacteraceae	0	0	0	0	0	0	0	4.87488e-05	0	0	0	0	0
k__Bacteria;p__Acidobacteria;c__DA052;o__Ellin6513;f__	0	0	0	0	5.01128e-05	0	0	0	0	0	0	0	0
k__Bacteria;p__Acidobacteria;c__Holophagae;o__Holophagales;f__	0	0	0	0	0	0	0	0	0	0	0	0	0
k__Bacteria;p__Acidobacteria;c__OS-K;o__;f__	0	0	0	0	0	0	0	0	0	0	0	0	0
k__Bacteria;p__Acidobacteria;c__Solibacteres;o__Solibacterales;f__	0	0	0	0	0	3.56595e-05	0	0	0	0	0	0	0
k__Bacteria;p__Acidobacteria;c__Solibacteres;o__Solibacterales;f__Solibacteraceae	0	0	3.11323e-05	0	2.50564e-05	3.56595e-05	0	4.87488e-05	0	0	0	0	0
k__Bacteria;p__Acidobacteria;c__[Chloracidobacteria];o__PK29;f__	0	0	0	2.37445e-05	0	1.78298e-05	0	0.000113747	0	0	0	0	0
k__Bacteria;p__Acidobacteria;c__[Chloracidobacteria];o__RB41;f__Ellin6075	0	0	0	2.37445e-05	0	0.000106979	0	0.00237244	0	0	0	0	0
k__Bacteria;p__Actinobacteria;c__Acidimicrobiia;o__Acidimicrobiales;Other	0	0	0	0	0	0	0	0	0	0	0	0	0
k__Bacteria;p__Actinobacteria;c__Acidimicrobiia;o__Acidimicrobiales;f__	0	0	0.000186794	2.37445e-05	7.51691e-05	0.000820169	0	0.00110497	5.87959e-05	0.000324112	6.4189e-05	4.34301e-05	0
k__Bacteria;p__Actinobacteria;c__Acidimicrobiia;o__Acidimicrobiales;f__AKIW874	0	0	0	0	0	0.000106979	1.13959e-05	0.000162496	0	6.94525e-05	0	2.17151e-05	0
k__Bacteria;p__Actinobacteria;c__Acidimicrobiia;o__Acidimicrobiales;f__C111	0	0	0	0	0.000100226	0.00151553	1.13959e-05	0.000958726	1.95986e-05	0.000208357	0	2.17151e-05	0.000165026
k__Bacteria;p__Actinobacteria;c__Acidimicrobiia;o__Acidimicrobiales;f__EB1017	0	0	3.11323e-05	0	5.01128e-05	0.000124808	0	4.87488e-05	0	4.63017e-05	0	0	0
k__Bacteria;p__Actinobacteria;c__Acidimicrobiia;o__Acidimicrobiales;f__Iamiaceae	0	0	3.11323e-05	0	0	1.78298e-05	0	3.24992e-05	0.000215585	0	0	0.000304011	0
k__Bacteria;p__Actinobacteria;c__Acidimicrobiia;o__Acidimicrobiales;f__JdFBGBact	0	0	0	0	0	0	0	0	0	0	0	0	1.37521e-05
k__Bacteria;p__Actinobacteria;c__Acidimicrobiia;o__Acidimicrobiales;f__Microthrixaceae	2.21661e-05	0	0	0	5.01128e-05	0	0	0.000162496	0	2.31508e-05	0.000128378	4.34301e-05	0
k__Bacteria;p__Actinobacteria;c__Acidimicrobiia;o__Acidimicrobiales;f__ZA3409c	0	0	0	0	0	0	0	0	0	0	0	0	0
k__Bacteria;p__Actinobacteria;c__Acidimicrobiia;o__Acidimicrobiales;f__koll13	0	0	0	0	0	0	0	0	0	0	0	0	0
k__Bacteria;p__Actinobacteria;c__Acidimicrobiia;o__Acidimicrobiales;f__ntu14	0	0	0	0	0	7.1319e-05	0	0.000129997	0	0	0	0	0
k__Bacteria;p__Actinobacteria;c__Actinobacteria;o__Actinomycetales;Other	0	3.07958e-05	0	0.000997269	0	3.56595e-05	0	1.62496e-05	0.0014111	4.63017e-05	0	0.00456016	0
k__Bacteria;p__Actinobacteria;c__Actinobacteria;o__Actinomycetales;f__	0	0	0.000155661	0.000356168	2.50564e-05	0.000570552	0	0.000324992	1.95986e-05	6.94525e-05	6.4189e-05	2.17151e-05	0.0130095
k__Bacteria;p__Actinobacteria;c__Actinobacteria;o__Actinomycetales;f__Beutenbergiaceae	0	6.15915e-05	0	0	0	0	0	0	0	0	0	0	0
k__Bacteria;p__Actinobacteria;c__Actinobacteria;o__Actinomycetales;f__Cellulomonadaceae	0	3.07958e-05	0.000965101	0.00852428	2.50564e-05	0.000267446	0.000501419	0.000536237	0.00160709	0	6.4189e-05	8.68602e-05	0
k__Bacteria;p__Actinobacteria;c__Actinobacteria;o__Actinomycetales;f__Corynebacteriaceae	0	0	0	0	0	0	0	0	1.95986e-05	0	0	0	0
k__Bacteria;p__Actinobacteria;c__Actinobacteria;o__Actinomycetales;f__Dermabacteraceae	2.21661e-05	0	0.000311323	0	0	0	0	0	0	0	0	0	0
k__Bacteria;p__Actinobacteria;c__Actinobacteria;o__Actinomycetales;f__Dietziaceae	0	0	0	0	0	1.78298e-05	0	0	0	0	0	0.000325726	0
k__Bacteria;p__Actinobacteria;c__Actinobacteria;o__Actinomycetales;f__Geodermatophilaceae	0	0	0.000124529	4.7489e-05	0	0.000837999	1.13959e-05	0.000276243	1.95986e-05	0	0	2.17151e-05	0
k__Bacteria;p__Actinobacteria;c__Actinobacteria;o__Actinomycetales;f__Gordoniaceae	0	0	0	0	0	0	0	0	5.87959e-05	0	0	2.17151e-05	0
k__Bacteria;p__Actinobacteria;c__Actinobacteria;o__Actinomycetales;f__Intrasporangiaceae	0	0	9.33968e-05	0.0023982	5.01128e-05	0.0179546	3.41876e-05	0.00307117	3.91972e-05	4.63017e-05	0	0	0
k__Bacteria;p__Actinobacteria;c__Actinobacteria;o__Actinomycetales;f__Kineosporiaceae	0	0	0.000871704	0.000688591	0	0.00073102	0.000170938	0	0.000274381	0	0	0	0.000495077
k__Bacteria;p__Actinobacteria;c__Actinobacteria;o__Actinomycetales;f__Microbacteriaceae	0.259698	0.00776053	0.132499	0.104048	0.000325733	0.00770246	0.0498228	0.00191745	0.0185599	0.00115754	0.00141216	0.00121604	0.0620909
k__Bacteria;p__Actinobacteria;c__Actinobacteria;o__Actinomycetales;f__Micrococcaceae	0.00780246	0.00237127	0.00177454	0.0328861	2.50564e-05	0.0182398	0.000307689	0.00235619	0	0.000138905	0.000192567	4.34301e-05	2.75043e-05
k__Bacteria;p__Actinobacteria;c__Actinobacteria;o__Actinomycetales;f__Micromonosporaceae	2.21661e-05	9.23873e-05	3.11323e-05	4.7489e-05	2.50564e-05	0.000196127	2.27918e-05	0.00038999	0	0.000231508	0	0	1.37521e-05
k__Bacteria;p__Actinobacteria;c__Actinobacteria;o__Actinomycetales;f__Mycobacteriaceae	0	3.07958e-05	3.11323e-05	0	2.50564e-05	0.000160468	0	8.1248e-05	0.000235183	0	0	0.00284467	0
k__Bacteria;p__Actinobacteria;c__Actinobacteria;o__Actinomycetales;f__Nocardiaceae	2.21661e-05	0	0	0	0	0.00363727	1.13959e-05	0.000146246	0.000176388	0	0	0	0
k__Bacteria;p__Actinobacteria;c__Actinobacteria;o__Actinomycetales;f__Nocardioidaceae	0.00011083	0	0.000249058	0.00197079	0.000150338	0.0133188	0.00124215	0.0908515	0.000646754	0.000185207	0	8.68602e-05	0.000110017
k__Bacteria;p__Actinobacteria;c__Actinobacteria;o__Actinomycetales;f__Promicromonosporaceae	0	0	9.33968e-05	0	0	3.56595e-05	0	0	0	0	0	0	0
k__Bacteria;p__Actinobacteria;c__Actinobacteria;o__Actinomycetales;f__Pseudonocardiaceae	2.21661e-05	3.07958e-05	0.000155661	0.000118723	2.50564e-05	0.0381379	4.55835e-05	0.00168996	1.95986e-05	0.000162056	0	4.34301e-05	0.000178778
k__Bacteria;p__Actinobacteria;c__Actinobacteria;o__Actinomycetales;f__Streptomycetaceae	0	3.07958e-05	0.00523022	0.00256441	5.01128e-05	0.000285276	2.27918e-05	0.00105622	1.95986e-05	6.94525e-05	6.4189e-05	6.51452e-05	0
k__Bacteria;p__Actinobacteria;c__Actinobacteria;o__Actinomycetales;f__Streptosporangiaceae	0	0	0	0	0	1.78298e-05	0	9.74976e-05	0	0	0	0	0
k__Bacteria;p__Actinobacteria;c__Actinobacteria;o__Actinomycetales;f__Thermomonosporaceae	0	0	0	0	0	1.78298e-05	0	0.000503737	0	2.31508e-05	0	0	2.75043e-05
k__Bacteria;p__Actinobacteria;c__Actinobacteria;o__Actinomycetales;f__Yaniellaceae	0	0	0	0	0.000375846	0	0	0	0	0	0	8.68602e-05	0
k__Bacteria;p__Actinobacteria;c__Actinobacteria;o__Micrococcales;f__	0	0	0	0	0	0	0	0	0	0	0	2.17151e-05	0
k__Bacteria;p__Actinobacteria;c__Actinobacteria;o__WCHB1-81;f__At425_EubF1	0	0	0	0	0	0	0	0	0	0	0	0	0
k__Bacteria;p__Actinobacteria;c__MB-A2-108;o__0319-7L14;f__	0	0	3.11323e-05	0	0	0	0	1.62496e-05	0	2.31508e-05	0	0	0
k__Bacteria;p__Actinobacteria;c__Nitriliruptoria;o__Euzebyales;f__Euzebyaceae	0	0	0	0	0	0.000106979	0	0	1.95986e-05	6.94525e-05	0.000128378	4.34301e-05	1.37521e-05
k__Bacteria;p__Actinobacteria;c__Nitriliruptoria;o__Nitriliruptorales;f__Nitriliruptoraceae	0	0	0	0	0	0	0	0	0	2.31508e-05	0	0	0
k__Bacteria;p__Actinobacteria;c__Rubrobacteria;o__Rubrobacterales;f__Rubrobacteraceae	0	0	0	0	2.50564e-05	1.78298e-05	0	8.1248e-05	0.000195986	0.000162056	0.000449323	8.68602e-05	0.000123769
k__Bacteria;p__Actinobacteria;c__Thermoleophilia;o__Gaiellales;f__	2.21661e-05	0	3.11323e-05	2.37445e-05	0	0.00984203	0.000547002	9.74976e-05	0.00070555	0	0	0.000217151	0
k__Bacteria;p__Actinobacteria;c__Thermoleophilia;o__Gaiellales;f__Gaiellaceae	0	0	0	0	0	0.000303106	1.13959e-05	0.000324992	0	2.31508e-05	0	4.34301e-05	0
k__Bacteria;p__Actinobacteria;c__Thermoleophilia;o__Solirubrobacterales;Other	2.21661e-05	0	9.33968e-05	0	0	0.000142638	0	0.000113747	0	0	0	0	0
k__Bacteria;p__Actinobacteria;c__Thermoleophilia;o__Solirubrobacterales;f__	6.64982e-05	0.000123183	6.22646e-05	0.000142467	5.01128e-05	0.000873658	0.000102563	0.00131622	5.87959e-05	0.000370413	6.4189e-05	0.000108575	1.37521e-05
k__Bacteria;p__Actinobacteria;c__Thermoleophilia;o__Solirubrobacterales;f__Conexibacteraceae	2.21661e-05	0	0	4.7489e-05	0	0.000338765	0.00019373	0.000259994	5.87959e-05	0	0	6.51452e-05	0
k__Bacteria;p__Actinobacteria;c__Thermoleophilia;o__Solirubrobacterales;f__Patulibacteraceae	0	0	6.22646e-05	4.7489e-05	5.01128e-05	7.1319e-05	0.000296293	0.000178746	0.00103873	4.63017e-05	0	0.000586306	5.50085e-05
k__Bacteria;p__Actinobacteria;c__Thermoleophilia;o__Solirubrobacterales;f__Solirubrobacteraceae	2.21661e-05	6.15915e-05	0	7.12335e-05	2.50564e-05	0.000944977	0.000113959	0.000308742	7.83945e-05	0.000162056	0	4.34301e-05	2.75043e-05
k__Bacteria;p__Armatimonadetes;c__[Fimbriimonadia];o__[Fimbriimonadales];f__[Fimbriimonadaceae]	0	0	0	0	0	0	0	0.000162496	0	0	0	0	0
k__Bacteria;p__BRC1;c__NPL-UPA2;o__;f__	0	0	0	0	0	0	0	0	0	0	0	0	0
k__Bacteria;p__BRC1;c__PRR-11;o__;f__	0	0	0	0	0	0	0.000227918	0	0	0	0	0	5.50085e-05
k__Bacteria;p__Bacteroidetes;Other;Other;Other	0	0	0	0	0	0	0	0	0	0	0	0	5.50085e-05
k__Bacteria;p__Bacteroidetes;c__;o__;f__	0	0	0	0	0	0	0	0	0	0	0	0	0
k__Bacteria;p__Bacteroidetes;c__At12OctB3;o__;f__	0	0	0	0	0	0	0	0	0	0	0	0	0
k__Bacteria;p__Bacteroidetes;c__BME43;o__;f__	0	0	0	0	0	0	0	0	0	0	0	0	1.37521e-05
k__Bacteria;p__Bacteroidetes;c__Bacteroidia;o__Bacteroidales;f__	0	0	0	0	0	0	0	0	1.95986e-05	0	0	0	0
k__Bacteria;p__Bacteroidetes;c__Bacteroidia;o__Bacteroidales;f__Marinilabiaceae	0	0	0	0	0	0	0	0	0	0	0	0	0
k__Bacteria;p__Bacteroidetes;c__Bacteroidia;o__Bacteroidales;f__SB-1	0	0	0	0	0	0	0	0	1.95986e-05	2.31508e-05	6.4189e-05	0	1.37521e-05
k__Bacteria;p__Bacteroidetes;c__Cytophagia;o__Cytophagales;f__Cyclobacteriaceae	0	0	0	0	0	0	0	0	0	0	6.4189e-05	0	0.0106579
k__Bacteria;p__Bacteroidetes;c__Cytophagia;o__Cytophagales;f__Cytophagaceae	2.21661e-05	3.07958e-05	0	2.37445e-05	5.01128e-05	0.00418999	0.0152021	0.000211245	0.134623	0.0014122	0.000256756	0.0689236	0.00155399
k__Bacteria;p__Bacteroidetes;c__Cytophagia;o__Cytophagales;f__Flammeovirgaceae	2.21661e-05	0	0	0	0	3.56595e-05	0	1.62496e-05	0	2.31508e-05	0.000320945	0.000108575	0.00103141
k__Bacteria;p__Bacteroidetes;c__Cytophagia;o__Cytophagales;f__[Amoebophilaceae]	0	0	0	0	0	0	0	0	0	0	0	0	0
k__Bacteria;p__Bacteroidetes;c__Flavobacteriia;o__Flavobacteriales;Other	0	0	0	0	0	0	0	0	0	0	0	0	2.75043e-05
k__Bacteria;p__Bacteroidetes;c__Flavobacteriia;o__Flavobacteriales;f__	0	0	0	0	0	0	0	0	0	0	0	0	0.000756367
k__Bacteria;p__Bacteroidetes;c__Flavobacteriia;o__Flavobacteriales;f__Cryomorphaceae	0	0	0	0	0	0	0	1.62496e-05	5.87959e-05	2.31508e-05	0	0	0.00167776
k__Bacteria;p__Bacteroidetes;c__Flavobacteriia;o__Flavobacteriales;f__Flavobacteriaceae	4.43321e-05	0	0.000124529	2.37445e-05	5.01128e-05	0.000410085	0.00878622	1.62496e-05	9.79931e-05	9.26033e-05	0	2.17151e-05	0.0465647
k__Bacteria;p__Bacteroidetes;c__Sphingobacteriia;o__Sphingobacteriales;Other	0	0	0	0	0	0	0	0	0	0	0	0	0
k__Bacteria;p__Bacteroidetes;c__Sphingobacteriia;o__Sphingobacteriales;f__	0	0	0	0	0	0	0	0	0	0	0	0	0.000275043
k__Bacteria;p__Bacteroidetes;c__Sphingobacteriia;o__Sphingobacteriales;f__NS11-12	0	0	0	0	0	0	0	0	0	0	0	0	0
k__Bacteria;p__Bacteroidetes;c__Sphingobacteriia;o__Sphingobacteriales;f__Sphingobacteriaceae	0	0	0	0	0	0	0.000125355	0	0	0	0	0	0.000302547
k__Bacteria;p__Bacteroidetes;c__[Rhodothermi];o__[Rhodothermales];f__Rhodothermaceae	0	0	0	0	0	1.78298e-05	0	3.24992e-05	1.95986e-05	2.31508e-05	0	2.17151e-05	0
k__Bacteria;p__Bacteroidetes;c__[Rhodothermi];o__[Rhodothermales];f__[Balneolaceae]	0	0	0	0	0	0	0	0	0	2.31508e-05	0	2.17151e-05	0.000756367
k__Bacteria;p__Bacteroidetes;c__[Saprospirae];o__[Saprospirales];Other	0	0	0	0	0	0	0	0	0	0	0	0	0
k__Bacteria;p__Bacteroidetes;c__[Saprospirae];o__[Saprospirales];f__	0	0	0	0	0	0	0	0	0	0	0	0	1.37521e-05
k__Bacteria;p__Bacteroidetes;c__[Saprospirae];o__[Saprospirales];f__Chitinophagaceae	0.000177329	3.07958e-05	0.000124529	9.4978e-05	0.000100226	0.00279927	0.00533327	0.134644	0.00188147	2.31508e-05	0	0	4.12564e-05
k__Bacteria;p__Bacteroidetes;c__[Saprospirae];o__[Saprospirales];f__Saprospiraceae	2.21661e-05	9.23873e-05	3.11323e-05	4.7489e-05	5.01128e-05	0	3.41876e-05	9.74976e-05	5.87959e-05	2.31508e-05	6.4189e-05	2.17151e-05	0.00783872
k__Bacteria;p__Chlorobi;c__Ignavibacteria;o__Ignavibacteriales;f__Ignavibacteriaceae	0	0	0	0	2.50564e-05	0	0	0	1.95986e-05	4.63017e-05	0	0	0
k__Bacteria;p__Chlorobi;c__OPB56;o__;f__	0	0	0	0	0	0	0	0	0	0	0	0	1.37521e-05
k__Bacteria;p__Chloroflexi;c__;o__;f__	0	0	0	0	0	3.56595e-05	0	0	0	0	0	0	0
k__Bacteria;p__Chloroflexi;c__Anaerolineae;o__;f__	0	0	0	0	0	0	0	0	0	0	0	0	0
k__Bacteria;p__Chloroflexi;c__Anaerolineae;o__Anaerolineales;f__Anaerolinaceae	0	0	0	0	0	0	0	0	0	0	0	0	1.37521e-05
k__Bacteria;p__Chloroflexi;c__Anaerolineae;o__CFB-26;f__	0	0	0	0	0	0	0	0	1.95986e-05	0	0	2.17151e-05	0
k__Bacteria;p__Chloroflexi;c__Anaerolineae;o__Caldilineales;f__Caldilineaceae	0	0	0	0	0	0	0	0	0	0	0	0	0
k__Bacteria;p__Chloroflexi;c__Anaerolineae;o__DRC31;f__	0	0	0	0	0	0	0	0	0	0	0	0	0
k__Bacteria;p__Chloroflexi;c__Anaerolineae;o__OPB11;f__	0	0	0	0	0	0	0	0	0	0	0	0	0
k__Bacteria;p__Chloroflexi;c__Anaerolineae;o__S0208;f__	0	0	0	0	0	0	0	0	0	0	0	0	0
k__Bacteria;p__Chloroflexi;c__Anaerolineae;o__SBR1031;f__A4b	0	0	0	0	0	0	0	0	0	0	0	0	0
k__Bacteria;p__Chloroflexi;c__Anaerolineae;o__SBR1031;f__SHA-31	0	0	0	0	0	0	0	0	0	0	0	0	0
k__Bacteria;p__Chloroflexi;c__Anaerolineae;o__SHA-20;f__	0	0	0	0	0	0	0	0	0	0	0	0	0
k__Bacteria;p__Chloroflexi;c__C0119;o__;f__	0	0	0	0	0	0.000124808	0	0	0	0	0	0	0
k__Bacteria;p__Chloroflexi;c__Chloroflexi;o__AKIW781;f__	0	0	0	0	0	0	0	4.87488e-05	0	0	0	0	0
k__Bacteria;p__Chloroflexi;c__Chloroflexi;o__[Roseiflexales];f__[Kouleothrixaceae]	0	0	0	0	0	3.56595e-05	0	0	0	0	0	0	0
k__Bacteria;p__Chloroflexi;c__Dehalococcoidetes;o__Dehalococcoidales;f__Dehalococcoidaceae	0	0	0	0	0	0	0	0	0	0	0	0	0
k__Bacteria;p__Chloroflexi;c__Dehalococcoidetes;o__GIF9;f__	0	0	0	0	0	0	0	0	0	0	0	0	0
k__Bacteria;p__Chloroflexi;c__Ellin6529;o__;f__	0	3.07958e-05	0	2.37445e-05	2.50564e-05	0.000267446	0	0.000324992	1.95986e-05	0	0	0	0
k__Bacteria;p__Chloroflexi;c__Gitt-GS-136;o__;f__	0	0	0	0	0	0.000178298	0	0.000324992	3.91972e-05	2.31508e-05	0	0	0
k__Bacteria;p__Chloroflexi;c__Ktedonobacteria;o__JG30-KF-AS9;f__	0	0	0	0	0	5.34893e-05	0	1.62496e-05	0	0	0	0	0
k__Bacteria;p__Chloroflexi;c__Ktedonobacteria;o__Ktedonobacterales;f__Ktedonobacteraceae	0	0	0	0	0	0	0	6.49984e-05	0	0	0	0	0
k__Bacteria;p__Chloroflexi;c__SAR202;o__;f__	0	0	0	0	0	0	0	0	0	0	0	0	0
k__Bacteria;p__Chloroflexi;c__TK17;o__;f__	0	0	3.11323e-05	0	0	0	0	1.62496e-05	0	0	0	0	0
k__Bacteria;p__Chloroflexi;c__TK17;o__mle1-48;f__	0	0	0	0	0	0	0	0	0	0	0	0	0
k__Bacteria;p__Chloroflexi;c__Thermomicrobia;o__;f__	0	0	0	0	0	0	0	0	0	0	6.4189e-05	0	0
k__Bacteria;p__Chloroflexi;c__Thermomicrobia;o__AKYG1722;f__	0	0	0	0	0	0.000106979	0.000262105	0.000747481	0.00305738	4.63017e-05	0	2.17151e-05	0
k__Bacteria;p__Chloroflexi;c__Thermomicrobia;o__JG30-KF-CM45;f__	2.21661e-05	0	3.11323e-05	0.00073608	2.50564e-05	0.00269229	0.00124215	0.00308742	0.0041941	9.26033e-05	0.000256756	0.00710082	1.37521e-05
k__Bacteria;p__Chloroflexi;c__Thermomicrobia;o__Sphaerobacterales;f__	0	0	0	0	0	0	0	0	0	0	0	0	0
k__Bacteria;p__Cyanobacteria;c__4C0d-2;o__YS2;f__	0	0	0	0	0	0	0	0	0	0	0	0	0
k__Bacteria;p__Cyanobacteria;c__Chloroplast;o__;f__	0	0	0	0	0	0	0	0	0	0	0	0	1.37521e-05
k__Bacteria;p__Cyanobacteria;c__Chloroplast;o__Cercozoa;f__Chlorarachniophyceae	0	0	0	0	0	0	0	0	0	0	0	0	0
k__Bacteria;p__Cyanobacteria;c__Chloroplast;o__Chlorophyta;f__	0	0	0	0	0	0	0	0	0	0	0	0	0
k__Bacteria;p__Cyanobacteria;c__Chloroplast;o__Stramenopiles;f__	0	0	0	0	0	0	0	0	1.95986e-05	0	0	0	0.00521206
k__Bacteria;p__Cyanobacteria;c__Chloroplast;o__Streptophyta;f__	0	0	0.000155661	0	0	0	0	0	0	0	0	0	0
k__Bacteria;p__Cyanobacteria;c__Chloroplast;o__UA01;f__	0	0	0	0	0	0	0	0	0	2.31508e-05	0	0	0
k__Bacteria;p__Cyanobacteria;c__ML635J-21;o__;f__	4.43321e-05	6.15915e-05	0	7.12335e-05	0	1.78298e-05	0.0637941	8.1248e-05	0.0212841	0.000370413	0	2.17151e-05	1.37521e-05
k__Bacteria;p__Cyanobacteria;c__Oscillatoriophycideae;o__Chroococcales;Other	0	0	0	0	0	0	0	0	3.91972e-05	2.31508e-05	0.000128378	4.34301e-05	1.37521e-05
k__Bacteria;p__Cyanobacteria;c__Oscillatoriophycideae;o__Chroococcales;f__Cyanobacteriaceae	0	0	0	0	0	0	0	0	0	0	0	0	0
k__Bacteria;p__Cyanobacteria;c__Oscillatoriophycideae;o__Chroococcales;f__Xenococcaceae	0	0	0	7.12335e-05	0	0	0	0	0.000195986	0.000115754	0.000320945	6.51452e-05	5.50085e-05
k__Bacteria;p__Cyanobacteria;c__Oscillatoriophycideae;o__Oscillatoriales;f__Phormidiaceae	0	0	0	0	0	0	0	0	0	0	0	0	2.75043e-05
k__Bacteria;p__Cyanobacteria;c__Synechococcophycideae;o__Pseudanabaenales;f__Pseudanabaenaceae	0	0	0	0	0	0	0	0	0	0	0	0	0
k__Bacteria;p__Cyanobacteria;c__Synechococcophycideae;o__Synechococcales;f__Acaryochloridaceae	0	0	0	0	0	0	0	0	0	0	0	0	0
k__Bacteria;p__Cyanobacteria;c__Synechococcophycideae;o__Synechococcales;f__Synechococcaceae	0	0	0	0	0	0	0	0	0	0	0	0	0.000316299
k__Bacteria;p__Elusimicrobia;c__Elusimicrobia;o__IIb;f__	0	0	0	0	0	0	0	0	0	0	0	0	0
k__Bacteria;p__Fibrobacteres;c__TG3;o__TG3-1;f__	0	0	0	0	0	0	0	0	0	0	0	0	0
k__Bacteria;p__Firmicutes;Other;Other;Other	0	0	0	0	0	0	0	0	0	0	0	0	0
k__Bacteria;p__Firmicutes;c__Bacilli;o__Bacillales;Other	0.00139646	0.000123183	0.00214813	0.0165024	0.000501128	1.78298e-05	0.000649565	0.000113747	9.79931e-05	0	6.4189e-05	0.000152005	0
k__Bacteria;p__Firmicutes;c__Bacilli;o__Bacillales;f__	0.128519	0.123337	0.0030821	0.00185207	0.179103	0.000196127	0.000216522	0.000942476	1.95986e-05	0.0012733	6.4189e-05	0.000282296	4.12564e-05
k__Bacteria;p__Firmicutes;c__Bacilli;o__Bacillales;f__Alicyclobacillaceae	0	0	0	0	0	0	0	0	0	0	0	0	0
k__Bacteria;p__Firmicutes;c__Bacilli;o__Bacillales;f__Bacillaceae	0.241566	0.164819	0.29283	0.389695	0.118066	0.00238919	0.00141309	0.0116997	0.157553	0.0779257	0.00834457	0.149313	0.00189779
k__Bacteria;p__Firmicutes;c__Bacilli;o__Bacillales;f__Paenibacillaceae	0.0265549	0.000153979	0.000217926	0.00584115	0.00458532	0.000588382	0.0203644	0.00115372	0.0180307	0.0027781	0.00789524	0.00458188	0
k__Bacteria;p__Firmicutes;c__Bacilli;o__Bacillales;f__Planococcaceae	0.044576	0.509885	0.518477	0.122498	0.691506	0.00192561	0.00117378	0.00749106	0.220798	0.900938	0.167854	0.0033224	0.00303922
k__Bacteria;p__Firmicutes;c__Bacilli;o__Bacillales;f__Thermoactinomycetaceae	0	0	0	0	0	0	0	9.74976e-05	0	0	0	0	0
k__Bacteria;p__Firmicutes;c__Bacilli;o__Haloplasmatales;f__Haloplasmataceae	0	0	0	0	0	0	0	0	0	0	0	0	0
k__Bacteria;p__Firmicutes;c__Bacilli;o__Lactobacillales;f__Aerococcaceae	0	0	0	2.37445e-05	0	0	0	0	1.95986e-05	0	0	0	0
k__Bacteria;p__Firmicutes;c__Bacilli;o__Lactobacillales;f__Enterococcaceae	0.0589396	0.181171	0.00249058	0.000712335	0.000125282	8.91488e-05	0.000102563	0.000276243	0.000960332	0.00159741	0.000192567	6.51452e-05	0.0342841
k__Bacteria;p__Firmicutes;c__Bacilli;o__Lactobacillales;f__Streptococcaceae	0	0	0	0	0	0	0	0	0	0	0	0	0
k__Bacteria;p__Firmicutes;c__Clostridia;o__;f__	0	0	0	0	0	0	0.000205126	0	0	0	0	0	0
k__Bacteria;p__Firmicutes;c__Clostridia;o__BSA2B-08;f__	0	0	0	0	0	0	0	0	0	0	0	0	0
k__Bacteria;p__Firmicutes;c__Clostridia;o__Clostridiales;Other	0	0	0	0	0	0	0	0	0	0	0	0	0
k__Bacteria;p__Firmicutes;c__Clostridia;o__Clostridiales;f__	0	0	0	0	0	0	0	0	0	0	0	0	0
k__Bacteria;p__Firmicutes;c__Clostridia;o__Clostridiales;f__Christensenellaceae	0	0	0	0	0	0	0	0	0	0	0	0	0
k__Bacteria;p__Firmicutes;c__Clostridia;o__Clostridiales;f__Clostridiaceae	6.64982e-05	0	0	0	2.50564e-05	0	2.27918e-05	8.1248e-05	1.95986e-05	0	0.0925605	2.17151e-05	0
k__Bacteria;p__Firmicutes;c__Clostridia;o__Clostridiales;f__Dehalobacteriaceae	0	0	0	0	0	0	0	0	0	0	0	0	0
k__Bacteria;p__Firmicutes;c__Clostridia;o__Clostridiales;f__Lachnospiraceae	0	0	0	0	0	0	0	0	0	0	0	0	0
k__Bacteria;p__Firmicutes;c__Clostridia;o__Clostridiales;f__Peptococcaceae	0	0	0	0	0	1.78298e-05	0	3.24992e-05	1.95986e-05	0	0	0	0
k__Bacteria;p__Firmicutes;c__Clostridia;o__Clostridiales;f__Peptostreptococcaceae	0	0	0	0	0	0	0	0	0	0	0	0	1.37521e-05
k__Bacteria;p__Firmicutes;c__Clostridia;o__Clostridiales;f__Ruminococcaceae	0	0	0	0	0	0	0	0	0	0	0	0	1.37521e-05
k__Bacteria;p__Firmicutes;c__Clostridia;o__Clostridiales;f__[Acidaminobacteraceae]	0	0	0	0	0	0	0	0	0	0	0	0	0
k__Bacteria;p__Firmicutes;c__Clostridia;o__Clostridiales;f__[Mogibacteriaceae]	0	0	0	0	0	0	0	0	0	0	0	0	0
k__Bacteria;p__Firmicutes;c__Clostridia;o__Clostridiales;f__[Tissierellaceae]	0	0	0	0	0	0	0	0	0	0	0.000770268	0	0
k__Bacteria;p__Firmicutes;c__Clostridia;o__Halanaerobiales;f__	0	0	0	0	0	0	0	0	0	0	6.4189e-05	0	0
k__Bacteria;p__Firmicutes;c__Clostridia;o__Halanaerobiales;f__Halanaerobiaceae	0	0	0	0	0	0	0	0	0	0	0	0	1.37521e-05
k__Bacteria;p__Firmicutes;c__Clostridia;o__Halanaerobiales;f__Halobacteroidaceae	0	0	0	0	0	0	0	0	0	0	0	0	0
k__Bacteria;p__Firmicutes;c__Clostridia;o__MBA08;f__	0	0	0	0	0	0	0	0	0	0	0	0	0
k__Bacteria;p__Firmicutes;c__Clostridia;o__Natranaerobiales;f__Anaerobrancaceae	0	0	0	0	0	0	0	0	0	0	0	0	0
k__Bacteria;p__Firmicutes;c__Clostridia;o__SHA-98;f__	0	0	0	0	0	0	0	0	0	0	0	0	0
k__Bacteria;p__Firmicutes;c__Clostridia;o__Thermoanaerobacterales;f__Thermoanaerobacteraceae	0	0	0	0	0	0	0	0	0	0	0	0	0
k__Bacteria;p__GN02;c__;o__;f__	0	0	0	0	0	0	0	0	0	0	0	0	0
k__Bacteria;p__GN02;c__3BR-5F;o__;f__	0	0	0	0	0	0	0	0	0	0	0	0	0
k__Bacteria;p__GN02;c__BD1-5;o__;f__	0	0	0	0	0	0	0	0	0	0	0	0	0
k__Bacteria;p__GN02;c__GKS2-174;o__;f__	0	0	0	0	0	0	0	0	0	0	0	0	0
k__Bacteria;p__GN04;c__GN15;o__;f__	0	0	0	0	0	0	0	0	0	0	0	0	0
k__Bacteria;p__Gemmatimonadetes;c__;o__;f__	0	0	0	0	0	3.56595e-05	0	3.24992e-05	0	0	0	0	0
k__Bacteria;p__Gemmatimonadetes;c__Gemm-1;o__;f__	0	3.07958e-05	0	2.37445e-05	2.50564e-05	8.91488e-05	1.13959e-05	0.000373741	0	0	0	0	0
k__Bacteria;p__Gemmatimonadetes;c__Gemm-2;o__;f__	0	0	0	0	0	0	0	0	0	2.31508e-05	0	0	0
k__Bacteria;p__Gemmatimonadetes;c__Gemm-3;o__;f__	0	0	0	0	0	1.78298e-05	3.41876e-05	0.000942476	0	0	0	0	0
k__Bacteria;p__Gemmatimonadetes;c__Gemm-5;o__;f__	0	0	0	0	0	0	0	6.49984e-05	1.95986e-05	4.63017e-05	0.000128378	2.17151e-05	0
k__Bacteria;p__Gemmatimonadetes;c__Gemmatimonadetes;o__;f__	0	0	0	0	0	0	5.69794e-05	0.00110497	0	0	0	0	0
k__Bacteria;p__Gemmatimonadetes;c__Gemmatimonadetes;o__Ellin5290;f__	0	0	0	0	0	0.000124808	0	0	0	0	0	0	0
k__Bacteria;p__Gemmatimonadetes;c__JL-ETNP-Z39;o__;f__	0	0	0	0	0	0	0	0	0	0	0	0	0
k__Bacteria;p__Lentisphaerae;c__[Lentisphaeria];o__Victivallales;f__Victivallaceae	0	0	0	0	0	0	0	0	0	0	0	0	0
k__Bacteria;p__Lentisphaerae;c__[Lentisphaeria];o__Z20;f__	0	0	0	0	0	0	0	0	0	0	0	0	0
k__Bacteria;p__MVP-21;c__;o__;f__	0	0	0	0	0	0	0	0	0	0	0	0	0
k__Bacteria;p__NKB19;c__;o__;f__	0	0	0	0	0	0	0	0	0	0	0	0	1.37521e-05
k__Bacteria;p__NKB19;c__TSBW08;o__;f__	0	0	0	0	0	0	0	0	0	0	0	2.17151e-05	0
k__Bacteria;p__Nitrospirae;c__Nitrospira;o__Nitrospirales;f__0319-6A21	0	0	0	0	0	1.78298e-05	0	3.24992e-05	0	4.63017e-05	0	0	0
k__Bacteria;p__Nitrospirae;c__Nitrospira;o__Nitrospirales;f__Nitrospiraceae	0	0	0	0	0	3.56595e-05	0	0	0	0	0	0	0
k__Bacteria;p__OD1;c__;o__;f__	0	0	0	0	0	0	0	0	0	0	0	0	0
k__Bacteria;p__OD1;c__ZB2;o__;f__	0	0	0	0	0	0	0	0	0	0	0	0	0
k__Bacteria;p__OP8;c__SAW1_B6;o__;f__	0	0	0	0	0	0	0	0	0	0	0	0	0
k__Bacteria;p__OP9;c__JS1;o__BA021;f__	0	0	0	0	0	0	0	0	0	0	0	0	0
k__Bacteria;p__Planctomycetes;c__;o__;f__	0	0	0	0	0	0	0	0	0	0	0	0	0
k__Bacteria;p__Planctomycetes;c__ODP123;o__;f__	0	0	0	0	0	0	0	0	0	0	0	0	0
k__Bacteria;p__Planctomycetes;c__OM190;o__agg27;f__	0	0	0	0	0	0	0	0	0	0	0	0	5.50085e-05
k__Bacteria;p__Planctomycetes;c__Phycisphaerae;o__AKAU3564;f__	0	0	0	0	0	0	0	0	0	0	0	0	0
k__Bacteria;p__Planctomycetes;c__Phycisphaerae;o__CCM11a;f__	0	0	0	0	0	0	0	0	0	0	0	0	0
k__Bacteria;p__Planctomycetes;c__Phycisphaerae;o__Phycisphaerales;f__	0	0	0	0	0	0	0	0	0	0	0	0	0.000206282
k__Bacteria;p__Planctomycetes;c__Phycisphaerae;o__Phycisphaerales;f__Phycisphaeraceae	0	0	0	0	0	0	0	0	0	0	0	0	0.00159525
k__Bacteria;p__Planctomycetes;c__Phycisphaerae;o__Pla1;f__	0	0	0	0	0	0	0	0	0	0	0	0	0
k__Bacteria;p__Planctomycetes;c__Phycisphaerae;o__mle1-8;f__	0	0	0	0	0	0	0	0	0	0	0	0	0
k__Bacteria;p__Planctomycetes;c__Planctomycetia;o__Gemmatales;f__Isosphaeraceae	0	0	0	0	0	1.78298e-05	2.27918e-05	0.000162496	0	0	0	0	0
k__Bacteria;p__Planctomycetes;c__Planctomycetia;o__Pirellulales;f__Pirellulaceae	0	0	0	0	0	0	0.00255268	0	0	0	0	0	0.0117718
k__Bacteria;p__Planctomycetes;c__Planctomycetia;o__Planctomycetales;f__Planctomycetaceae	0	0	0	0	0	0	0.000136751	0	0	0	0	0	0.0016365
k__Bacteria;p__Planctomycetes;c__vadinHA49;o__PeHg47;f__	0	0	0	0	0	0	0	0	0	0	0	0	0
k__Bacteria;p__Proteobacteria;Other;Other;Other	0	0	0	0	0	0	0	0	0	0	0	0	0
k__Bacteria;p__Proteobacteria;c__;o__;f__	0	0	0	0	0	0	0	0	0	0	0	0	0
k__Bacteria;p__Proteobacteria;c__Alphaproteobacteria;Other;Other	0	0	0	0	0	0	0	0	0	0	0	0	0.000110017
k__Bacteria;p__Proteobacteria;c__Alphaproteobacteria;o__;f__	0	0	0	7.12335e-05	0	0.000178298	0	0	0	4.63017e-05	0.000128378	0	0.000123769
k__Bacteria;p__Proteobacteria;c__Alphaproteobacteria;o__BD7-3;f__	0	0	0	0	0	0	0	0	3.91972e-05	2.31508e-05	0	0	0.00116893
k__Bacteria;p__Proteobacteria;c__Alphaproteobacteria;o__Caulobacterales;f__Caulobacteraceae	0.000310325	0.000153979	0.000249058	0.220159	0.000250564	0.0131762	0.025014	0.0472213	0.000823142	0.000115754	0.304192	0.0499012	0.00843006
k__Bacteria;p__Proteobacteria;c__Alphaproteobacteria;o__Ellin329;f__	0	0	0	0	0	0.00140855	0	3.24992e-05	0	0	0	0	0
k__Bacteria;p__Proteobacteria;c__Alphaproteobacteria;o__Kiloniellales;f__	0	0	0	0	0	0	0	0	1.95986e-05	0	6.4189e-05	0	0.0250426
k__Bacteria;p__Proteobacteria;c__Alphaproteobacteria;o__Kiloniellales;f__Kiloniellaceae	0	0	0	0	0	0	0	0	0	0	0	0	0
k__Bacteria;p__Proteobacteria;c__Alphaproteobacteria;o__Kordiimonadales;f__Kordiimonadaceae	0	0	0	0	0	0	0	0	0	0	0	0	0.000343803
k__Bacteria;p__Proteobacteria;c__Alphaproteobacteria;o__Rhizobiales;Other	0	0	0	0.00320551	0	0.000410085	1.13959e-05	3.24992e-05	0.000235183	0	0.00860132	0.0160691	0.000206282
k__Bacteria;p__Proteobacteria;c__Alphaproteobacteria;o__Rhizobiales;f__	0.00011083	6.15915e-05	9.33968e-05	7.12335e-05	0.000125282	0.00479621	0.0866087	0.00256744	0.0556405	0.000486167	0.000385134	0.00236694	0.000316299
k__Bacteria;p__Proteobacteria;c__Alphaproteobacteria;o__Rhizobiales;f__Beijerinckiaceae	0	0	0	0	0	3.56595e-05	1.13959e-05	9.74976e-05	7.83945e-05	0	6.4189e-05	6.51452e-05	0.00107267
k__Bacteria;p__Proteobacteria;c__Alphaproteobacteria;o__Rhizobiales;f__Bradyrhizobiaceae	0.000332491	9.23873e-05	0.000124529	0.000189956	0.000175395	0.153443	0.00136751	0.0326454	0.0143266	0.000231508	6.4189e-05	0.000390871	0.00122394
k__Bacteria;p__Proteobacteria;c__Alphaproteobacteria;o__Rhizobiales;f__Brucellaceae	0.196635	0.00594358	0.000965101	0.0154577	0.000375846	0.00959241	0.0865631	0.00716607	0.0819222	0.00129645	0.0470505	0.00169377	0.0963337
k__Bacteria;p__Proteobacteria;c__Alphaproteobacteria;o__Rhizobiales;f__Hyphomicrobiaceae	8.86643e-05	3.07958e-05	0.000373587	0.000379912	0.000250564	0.0064722	0.0565008	0.0340429	0.0156397	0.000439866	0.000770268	0.00306182	0.000921393
k__Bacteria;p__Proteobacteria;c__Alphaproteobacteria;o__Rhizobiales;f__Methylobacteriaceae	0.000177329	0.00021557	0.000124529	0.00026119	0.000375846	0.33552	0.000649565	0.00272993	0.000646754	0.000578771	0	2.17151e-05	0.000605094
k__Bacteria;p__Proteobacteria;c__Alphaproteobacteria;o__Rhizobiales;f__Methylocystaceae	0	0	0	0	2.50564e-05	0.000303106	0.000945858	0.0187845	3.91972e-05	0	0	0	0
k__Bacteria;p__Proteobacteria;c__Alphaproteobacteria;o__Rhizobiales;f__Phyllobacteriaceae	0.000930975	0.000585119	0.000342455	0.0157189	2.50564e-05	0.0391007	0.032729	0.0474813	0.0920351	0.00162056	0.147699	0.614949	0.0258953
k__Bacteria;p__Proteobacteria;c__Alphaproteobacteria;o__Rhizobiales;f__Rhizobiaceae	0	3.07958e-05	9.33968e-05	2.37445e-05	5.01128e-05	0.0211996	0.00132192	0.00178746	0.0256938	0.000208357	6.4189e-05	0.00013029	2.75043e-05
k__Bacteria;p__Proteobacteria;c__Alphaproteobacteria;o__Rhizobiales;f__Rhodobiaceae	0	0	0	0	0	0.000106979	0	8.1248e-05	1.95986e-05	2.31508e-05	0	0	0
k__Bacteria;p__Proteobacteria;c__Alphaproteobacteria;o__Rhizobiales;f__Xanthobacteraceae	0	0	0	0	0	0.00283493	0	0	3.91972e-05	0	0	2.17151e-05	0.000151273
k__Bacteria;p__Proteobacteria;c__Alphaproteobacteria;o__Rhodobacterales;f__Hyphomonadaceae	0	0	0	0	0	3.56595e-05	0	1.62496e-05	0	4.63017e-05	0.000256756	4.34301e-05	0.00444194
k__Bacteria;p__Proteobacteria;c__Alphaproteobacteria;o__Rhodobacterales;f__Rhodobacteraceae	4.43321e-05	0	0.0172162	0.000142467	0.000150338	0.00121242	0.000809108	0.00955476	0.000881938	0.000671374	0.00673984	0.00614536	0.0412426
k__Bacteria;p__Proteobacteria;c__Alphaproteobacteria;o__Rhodospirillales;f__	0	0	9.33968e-05	0	0	0.000445744	0	0.000276243	0	2.31508e-05	6.4189e-05	0	6.87607e-05
k__Bacteria;p__Proteobacteria;c__Alphaproteobacteria;o__Rhodospirillales;f__Acetobacteraceae	6.64982e-05	6.15915e-05	0	0	5.01128e-05	0.000106979	0.0022222	0.0317192	0.000235183	0	6.4189e-05	0.00132462	0
k__Bacteria;p__Proteobacteria;c__Alphaproteobacteria;o__Rhodospirillales;f__Rhodospirillaceae	2.21661e-05	0	0.000124529	4.7489e-05	0	0.00436829	0	0.000974976	5.87959e-05	2.31508e-05	6.4189e-05	2.17151e-05	0.00323175
k__Bacteria;p__Proteobacteria;c__Alphaproteobacteria;o__Rickettsiales;f__	0	0	0	0	0	0.000213957	0	0	0	0	0	0	0.000137521
k__Bacteria;p__Proteobacteria;c__Alphaproteobacteria;o__Rickettsiales;f__Rickettsiaceae	0	0	0	0	0	0	0	0	0	0	0	0	0.00492326
k__Bacteria;p__Proteobacteria;c__Alphaproteobacteria;o__Rickettsiales;f__mitochondria	2.21661e-05	0	3.11323e-05	7.12335e-05	0	0.00372642	0	0	0	0	0	0	0
k__Bacteria;p__Proteobacteria;c__Alphaproteobacteria;o__Sphingomonadales;Other	6.64982e-05	0	0.000155661	0	0	0.00800556	2.27918e-05	0.010806	5.87959e-05	0	6.4189e-05	2.17151e-05	0.000261291
k__Bacteria;p__Proteobacteria;c__Alphaproteobacteria;o__Sphingomonadales;f__Erythrobacteraceae	2.21661e-05	3.07958e-05	6.22646e-05	4.7489e-05	0	0.000944977	0	0.00168996	5.87959e-05	6.94525e-05	6.4189e-05	2.17151e-05	0.000137521
k__Bacteria;p__Proteobacteria;c__Alphaproteobacteria;o__Sphingomonadales;f__Sphingomonadaceae	6.64982e-05	0.00021557	0.000217926	0.000237445	0.000300677	0.0177228	0.167747	0.05052	0.0774929	0.000902882	0.000192567	8.68602e-05	0.000398812
k__Bacteria;p__Proteobacteria;c__Betaproteobacteria;o__;f__	0	0	0	0	0	0	0	6.49984e-05	0	0	0	2.17151e-05	0
k__Bacteria;p__Proteobacteria;c__Betaproteobacteria;o__Burkholderiales;f__	0	0	0	0	2.50564e-05	0	0	0.00394865	0	0	0	0	0
k__Bacteria;p__Proteobacteria;c__Betaproteobacteria;o__Burkholderiales;f__Alcaligenaceae	0.029237	0.000954669	0.00326889	0.0378962	0.000451015	0.122811	0.301273	0.000617485	0.0101717	0.000300961	0.165158	0.00434301	0.277009
k__Bacteria;p__Proteobacteria;c__Betaproteobacteria;o__Burkholderiales;f__Burkholderiaceae	0	0	3.11323e-05	0	0	0.000463574	0	0.000341241	0	2.31508e-05	0	0	1.37521e-05
k__Bacteria;p__Proteobacteria;c__Betaproteobacteria;o__Burkholderiales;f__Comamonadaceae	0.000354657	0.000246366	0.000311323	0.000379912	0.000150338	0.00654352	0.00077492	0.321287	0.00382173	6.94525e-05	0	4.34301e-05	5.50085e-05
k__Bacteria;p__Proteobacteria;c__Betaproteobacteria;o__Burkholderiales;f__Oxalobacteraceae	2.21661e-05	0	6.22646e-05	2.37445e-05	5.01128e-05	0.000124808	0.000227918	0.0177771	0.0121119	0.000300961	0	0	0.000233786
k__Bacteria;p__Proteobacteria;c__Betaproteobacteria;o__MND1;f__	0	6.15915e-05	3.11323e-05	0	0	0	0	0.000129997	0	0	0	2.17151e-05	0
k__Bacteria;p__Proteobacteria;c__Betaproteobacteria;o__Nitrosomonadales;f__Nitrosomonadaceae	0	0	0	0	0	1.78298e-05	0	1.62496e-05	0	0	0	0	0
k__Bacteria;p__Proteobacteria;c__Betaproteobacteria;o__Rhodocyclales;f__Rhodocyclaceae	0	0	0	0	0	7.1319e-05	0	0.00300617	0	0	0	0	2.75043e-05
k__Bacteria;p__Proteobacteria;c__Deltaproteobacteria;o__;f__	0	0	0	0	0	0	0	1.62496e-05	0	2.31508e-05	0	0	0.000550085
k__Bacteria;p__Proteobacteria;c__Deltaproteobacteria;o__Bdellovibrionales;f__Bacteriovoracaceae	0	0	0	0	0	0	0	0	0	0	0	0	0.000522581
k__Bacteria;p__Proteobacteria;c__Deltaproteobacteria;o__Bdellovibrionales;f__Bdellovibrionaceae	0	0	0	0	0	0	0	3.24992e-05	0	0	0	0	0
k__Bacteria;p__Proteobacteria;c__Deltaproteobacteria;o__Desulfarculales;f__Desulfarculaceae	0	0	0	0	0	0	0	0	0	0	0	0	0
k__Bacteria;p__Proteobacteria;c__Deltaproteobacteria;o__Desulfobacterales;f__Desulfobacteraceae	0	0	0	0	0	3.56595e-05	0	0	7.83945e-05	6.94525e-05	0.000256756	4.34301e-05	6.87607e-05
k__Bacteria;p__Proteobacteria;c__Deltaproteobacteria;o__Desulfobacterales;f__Desulfobulbaceae	0	0	0	0	0	0	0	0	3.91972e-05	0	0	2.17151e-05	1.37521e-05
k__Bacteria;p__Proteobacteria;c__Deltaproteobacteria;o__Desulfovibrionales;f__Desulfohalobiaceae	0	0	0	0	0	0	0	0	0	0	6.4189e-05	0	0
k__Bacteria;p__Proteobacteria;c__Deltaproteobacteria;o__Desulfovibrionales;f__Desulfovibrionaceae	0	0	0	0	0	0	0	0	0	0	0	0	0
k__Bacteria;p__Proteobacteria;c__Deltaproteobacteria;o__Desulfuromonadales;f__Pelobacteraceae	0	0	0	0	0	0	0	0	0	0	0	0	0
k__Bacteria;p__Proteobacteria;c__Deltaproteobacteria;o__GMD14H09;f__	2.21661e-05	0	0	0	0	0	0	0	5.87959e-05	0	0.0314526	0.0274695	0.000605094
k__Bacteria;p__Proteobacteria;c__Deltaproteobacteria;o__MIZ46;f__	0	0	0	0	0	0	0	0	0	0	0	0	0
k__Bacteria;p__Proteobacteria;c__Deltaproteobacteria;o__Myxococcales;f__	0	0	3.11323e-05	0.00213701	0	0.000606212	0.0107349	0.000146246	0.00199906	2.31508e-05	0.000192567	0	1.37521e-05
k__Bacteria;p__Proteobacteria;c__Deltaproteobacteria;o__Myxococcales;f__Haliangiaceae	0	0	0	0	0	5.34893e-05	0	0.000211245	0	0	0	0	0
k__Bacteria;p__Proteobacteria;c__Deltaproteobacteria;o__Myxococcales;f__Myxococcaceae	0	0	3.11323e-05	0	2.50564e-05	5.34893e-05	0.00389739	9.74976e-05	0	0	0	0	0
k__Bacteria;p__Proteobacteria;c__Deltaproteobacteria;o__Myxococcales;f__Nannocystaceae	0	0	0	0	0	0	0	0	1.95986e-05	0	0	0	0
k__Bacteria;p__Proteobacteria;c__Deltaproteobacteria;o__Myxococcales;f__OM27	0	0	0	0	0	0	9.11671e-05	0	7.83945e-05	0	0	0	0.000288795
k__Bacteria;p__Proteobacteria;c__Deltaproteobacteria;o__Myxococcales;f__Polyangiaceae	0	0	0	2.37445e-05	0	0	1.13959e-05	4.87488e-05	0	0	0	0	0
k__Bacteria;p__Proteobacteria;c__Deltaproteobacteria;o__NB1-j;f__JTB38	0	0	0	0	0	0	0	1.62496e-05	0	0	0	0	5.50085e-05
k__Bacteria;p__Proteobacteria;c__Deltaproteobacteria;o__PB19;f__	2.21661e-05	0	0	2.37445e-05	0	0	0	1.62496e-05	1.95986e-05	0	0	0	0
k__Bacteria;p__Proteobacteria;c__Deltaproteobacteria;o__Spirobacillales;f__	0	0	0	0	0	0	0	0	0	0	0	0	0
k__Bacteria;p__Proteobacteria;c__Deltaproteobacteria;o__Sva0853;f__	0	0	0	0	0	0	0	0	0	0	0	0	0
k__Bacteria;p__Proteobacteria;c__Deltaproteobacteria;o__Syntrophobacterales;f__Syntrophobacteraceae	0	0	0	0	0	0	0	0	0	0	0	0	0
k__Bacteria;p__Proteobacteria;c__Epsilonproteobacteria;o__Campylobacterales;f__	0	0	0	0	0	0	0	0	0	0	0	0	0
k__Bacteria;p__Proteobacteria;c__Epsilonproteobacteria;o__Campylobacterales;f__Campylobacteraceae	0	0	0	0	0	0	0	0	0	0	0	0	0
k__Bacteria;p__Proteobacteria;c__Gammaproteobacteria;Other;Other	0	0	0	0	0	0	0	0	0	0	0	0	5.50085e-05
k__Bacteria;p__Proteobacteria;c__Gammaproteobacteria;o__;f__	0	0	0	0	0	0.00399387	0	0	0	0	0	0	0
k__Bacteria;p__Proteobacteria;c__Gammaproteobacteria;o__Acidithiobacillales;f__Acidithiobacillaceae	0	0	0.000498116	0	0	0	0	1.62496e-05	0.000333177	0.000393564	0.000706079	0.000195435	0.00019253
k__Bacteria;p__Proteobacteria;c__Gammaproteobacteria;o__Aeromonadales;f__Aeromonadaceae	0	0	0.000280191	0	0	0	0	0	0	0	0	0	0
k__Bacteria;p__Proteobacteria;c__Gammaproteobacteria;o__Alteromonadales;Other	0	0	0	0	0	0	0	0	3.91972e-05	0	0	0	0.00202156
k__Bacteria;p__Proteobacteria;c__Gammaproteobacteria;o__Alteromonadales;f__	0	0	0	0	0	0	0	0	0	0	0	0	0.0022416
k__Bacteria;p__Proteobacteria;c__Gammaproteobacteria;o__Alteromonadales;f__Alteromonadaceae	0	0	0.000747175	0	0	5.34893e-05	0	0	0.000117592	6.94525e-05	0.000449323	0.000108575	0.0106717
k__Bacteria;p__Proteobacteria;c__Gammaproteobacteria;o__Alteromonadales;f__HTCC2188	0	0	0	0	0	0	0.000273501	1.62496e-05	5.87959e-05	4.63017e-05	6.4189e-05	0	0.0131195
k__Bacteria;p__Proteobacteria;c__Gammaproteobacteria;o__Alteromonadales;f__Idiomarinaceae	0	3.07958e-05	0.0010585	0	0	1.78298e-05	0	0	0	0	0	0	0.000151273
k__Bacteria;p__Proteobacteria;c__Gammaproteobacteria;o__Alteromonadales;f__J115	0	0	0	0	0	0	0	0	0	0	0	0	0.00105891
k__Bacteria;p__Proteobacteria;c__Gammaproteobacteria;o__Alteromonadales;f__OM60	0	0	9.33968e-05	2.37445e-05	0	1.78298e-05	1.13959e-05	3.24992e-05	1.95986e-05	0	0	0	0.00434567
k__Bacteria;p__Proteobacteria;c__Gammaproteobacteria;o__Cardiobacteriales;f__	0	0	0	0	0	0	0	0	0	0	0	0	0
k__Bacteria;p__Proteobacteria;c__Gammaproteobacteria;o__Chromatiales;Other	0	0	0	0	0	0	0	0	0	0	0	0	0
k__Bacteria;p__Proteobacteria;c__Gammaproteobacteria;o__Chromatiales;f__	0	3.07958e-05	3.11323e-05	2.37445e-05	0	5.34893e-05	1.13959e-05	1.62496e-05	0	2.31508e-05	0	0	0
k__Bacteria;p__Proteobacteria;c__Gammaproteobacteria;o__Chromatiales;f__Chromatiaceae	0	0	0	0	0	0	0	0	0	0	0	0	8.25128e-05
k__Bacteria;p__Proteobacteria;c__Gammaproteobacteria;o__Chromatiales;f__Ectothiorhodospiraceae	0	0	0	0	0	0	0	0	0	2.31508e-05	0	0	1.37521e-05
k__Bacteria;p__Proteobacteria;c__Gammaproteobacteria;o__Enterobacteriales;f__Enterobacteriaceae	0.0011748	0.000708303	0.00239719	0.00940283	0.000776748	0.000463574	0.000216522	0.000129997	0.0129155	0.000370413	0.000320945	8.68602e-05	0.14305
k__Bacteria;p__Proteobacteria;c__Gammaproteobacteria;o__HTCC2188;f__	0	0	0	0	0	0	0	0	0	0	0	0	0.0022691
k__Bacteria;p__Proteobacteria;c__Gammaproteobacteria;o__HTCC2188;f__HTCC2089	0	0	0	0	0	0	0	0	1.95986e-05	0	0	0	5.50085e-05
k__Bacteria;p__Proteobacteria;c__Gammaproteobacteria;o__Legionellales;Other	0	0	0	0	0	0	0	0	0	0	0	0	0
k__Bacteria;p__Proteobacteria;c__Gammaproteobacteria;o__Legionellales;f__	0	0	0	0	0	0	0	0	0	0	0	0	6.87607e-05
k__Bacteria;p__Proteobacteria;c__Gammaproteobacteria;o__Legionellales;f__Coxiellaceae	0	0	0	0	0	0	0	3.24992e-05	0	0	0	0	2.75043e-05
k__Bacteria;p__Proteobacteria;c__Gammaproteobacteria;o__Legionellales;f__Francisellaceae	0	0	0	0	0	0	0	0	0	0	0	0	0
k__Bacteria;p__Proteobacteria;c__Gammaproteobacteria;o__Legionellales;f__Legionellaceae	0	0	0	0	2.50564e-05	0	0	0	0	2.31508e-05	0	0	0
k__Bacteria;p__Proteobacteria;c__Gammaproteobacteria;o__Methylococcales;f__Methylococcaceae	0	0	9.33968e-05	2.37445e-05	0	0	0	4.87488e-05	0	0	0	0	0
k__Bacteria;p__Proteobacteria;c__Gammaproteobacteria;o__Oceanospirillales;Other	0	0	0.00127642	0	0	0	0	0	0	0	0	0	2.75043e-05
k__Bacteria;p__Proteobacteria;c__Gammaproteobacteria;o__Oceanospirillales;f__	0	0	0	0	0	0	0	0	0	0	0	0	2.75043e-05
k__Bacteria;p__Proteobacteria;c__Gammaproteobacteria;o__Oceanospirillales;f__Alcanivoracaceae	0	0	0	0	0	0	0	0	0	0	0	2.17151e-05	0.000110017
k__Bacteria;p__Proteobacteria;c__Gammaproteobacteria;o__Oceanospirillales;f__Endozoicimonaceae	0	0	0	0	0	0	0	0	0	0	0	0	0
k__Bacteria;p__Proteobacteria;c__Gammaproteobacteria;o__Oceanospirillales;f__Hahellaceae	0	0	0	0	0	0	0	0	0	0	0	0	0
k__Bacteria;p__Proteobacteria;c__Gammaproteobacteria;o__Oceanospirillales;f__Halomonadaceae	2.21661e-05	0	0.00641325	0	0	7.1319e-05	1.13959e-05	0	1.95986e-05	0	6.4189e-05	2.17151e-05	0.000123769
k__Bacteria;p__Proteobacteria;c__Gammaproteobacteria;o__Oceanospirillales;f__Oceanospirillaceae	0	0	0	0	0	0	0	0	1.95986e-05	4.63017e-05	0.000128378	2.17151e-05	2.75043e-05
k__Bacteria;p__Proteobacteria;c__Gammaproteobacteria;o__Oceanospirillales;f__Oleiphilaceae	0	0	0	0	0	0	0	0	0	0	0	2.17151e-05	0
k__Bacteria;p__Proteobacteria;c__Gammaproteobacteria;o__Oceanospirillales;f__Saccharospirillaceae	0	0	0	0	2.50564e-05	0	0	0	9.79931e-05	4.63017e-05	6.4189e-05	0	4.12564e-05
k__Bacteria;p__Proteobacteria;c__Gammaproteobacteria;o__Pseudomonadales;f__Moraxellaceae	0	0	0	0	0.000250564	0	0	0	0	0	0	0	0
k__Bacteria;p__Proteobacteria;c__Gammaproteobacteria;o__Pseudomonadales;f__Pseudomonadaceae	2.21661e-05	0	3.11323e-05	0	0	0.0203972	3.41876e-05	0.00435489	0.000548761	4.63017e-05	0	0	1.37521e-05
k__Bacteria;p__Proteobacteria;c__Gammaproteobacteria;o__Salinisphaerales;Other	0	0	0	0	0	0	0	0	0	0	0	0	0
k__Bacteria;p__Proteobacteria;c__Gammaproteobacteria;o__Salinisphaerales;f__	0	0	0	0	0	0	0	0	0	0	0	0	0
k__Bacteria;p__Proteobacteria;c__Gammaproteobacteria;o__Salinisphaerales;f__Salinisphaeraceae	0	0	0	0	0	0	0	0	0	0	0	0	0.000165026
k__Bacteria;p__Proteobacteria;c__Gammaproteobacteria;o__Thiohalorhabdales;f__	0	0	0	0	0	0	0	0	0	0	0	0	2.75043e-05
k__Bacteria;p__Proteobacteria;c__Gammaproteobacteria;o__Thiotrichales;f__Piscirickettsiaceae	0	0	0	0	2.50564e-05	5.34893e-05	0	6.49984e-05	0	0	6.4189e-05	2.17151e-05	0.000330051
k__Bacteria;p__Proteobacteria;c__Gammaproteobacteria;o__Vibrionales;Other	0	0	0	0	0	0	0	0	3.91972e-05	0	0	0	1.37521e-05
k__Bacteria;p__Proteobacteria;c__Gammaproteobacteria;o__Vibrionales;f__Pseudoalteromonadaceae	0	0	0	0	0	0	0	0	0	0	0	2.17151e-05	1.37521e-05
k__Bacteria;p__Proteobacteria;c__Gammaproteobacteria;o__Vibrionales;f__Vibrionaceae	0	0	0	0	0	7.1319e-05	0	0	0	0	0	0	0
k__Bacteria;p__Proteobacteria;c__Gammaproteobacteria;o__Xanthomonadales;f__Sinobacteraceae	0	0	0	2.37445e-05	2.50564e-05	0.000249617	0.000911671	0.000666233	0.00043117	0	6.4189e-05	4.34301e-05	0.000110017
k__Bacteria;p__Proteobacteria;c__Gammaproteobacteria;o__Xanthomonadales;f__Xanthomonadaceae	0.000265993	0.000123183	9.33968e-05	0.000546124	7.51691e-05	0.00591948	0.0423699	0.069402	5.87959e-05	6.94525e-05	6.4189e-05	0.0257323	0.0552423
k__Bacteria;p__Proteobacteria;c__Gammaproteobacteria;o__[Marinicellales];f__[Marinicellaceae]	0	0	0	0	0	0	0	0	0	0	0	0	0.00312173
k__Bacteria;p__Proteobacteria;c__TA18;o__CV90;f__	0	0	0	0	0	0	0	0	0	0	0	0	0
k__Bacteria;p__Proteobacteria;c__TA18;o__PHOS-HD29;f__	0	0	0	0	0	0	0	0	0	0	0	0	0
k__Bacteria;p__SAR406;c__AB16;o__ST-3K15;f__	0	0	0	0	0	0	0	0	0	0	0	0	0
k__Bacteria;p__SAR406;c__AB16;o__noFP_H7;f__	0	0	0	0	0	0	0	0	0	0	0	0	0
k__Bacteria;p__SR1;c__;o__;f__	0	0	0	0	0	0	0	0	0	0	0	0	0
k__Bacteria;p__Spirochaetes;c__Spirochaetes;o__Spirochaetales;f__Spirochaetaceae	0	0	0	0	0	0	0	0	1.95986e-05	2.31508e-05	0	0	0
k__Bacteria;p__Spirochaetes;c__[Brachyspirae];o__[Brachyspirales];f__Brachyspiraceae	0	0	0	0	0	0	0	0	0	0	0	2.17151e-05	0
k__Bacteria;p__Spirochaetes;c__[Leptospirae];o__[Leptospirales];f__Leptospiraceae	0	0	0	0	0	0	0	0	0	0	0	2.17151e-05	0
k__Bacteria;p__TM6;c__SJA-4;o__;f__	0	0	0	0	0	0	0	1.62496e-05	1.95986e-05	6.94525e-05	6.4189e-05	0	0.00427691
k__Bacteria;p__TM7;c__MJK10;o__;f__	0	0	0	0	0	0	0	0	0	2.31508e-05	0	0	0
k__Bacteria;p__TM7;c__TM7-1;o__;f__	2.21661e-05	3.07958e-05	0	7.12335e-05	0	0.0763114	2.27918e-05	1.62496e-05	0	0	0	0	0
k__Bacteria;p__TM7;c__TM7-3;o__;f__	0	0	0	0	0	0.000873658	0	0	0	0	0	0	0
k__Bacteria;p__TM7;c__TM7-3;o__I025;f__	0	0	0	0	0	0.000410085	0	0	0	0	0	0	0
k__Bacteria;p__TM7;c__TM7-3;o__I025;f__Rs-045	0	0	0	0	0	0	0	0	0	0	0	0	0
k__Bacteria;p__Tenericutes;c__Mollicutes;o__;f__	0	0	0	0	0	0	0	0	0	0	0	0	0
k__Bacteria;p__Tenericutes;c__Mollicutes;o__RF39;f__	0	0	0	0	0	0	0.000877483	0	0	0	0	0	0
k__Bacteria;p__Verrucomicrobia;c__;o__;f__	0	0	0	0	0	0	0	0	0	0	0	0	0
k__Bacteria;p__Verrucomicrobia;c__Opitutae;o__;f__	0	0	0	0	0	0	0	0	1.95986e-05	0	0	0	0.000398812
k__Bacteria;p__Verrucomicrobia;c__Opitutae;o__HA64;f__	0	0	0	0	0	0	0	0	0	0	0	0	0
k__Bacteria;p__Verrucomicrobia;c__Opitutae;o__Opitutales;f__Opitutaceae	0	0	0	0	2.50564e-05	0	0	0	0.00162669	2.31508e-05	0.00141216	0	0.000866384
k__Bacteria;p__Verrucomicrobia;c__Opitutae;o__Puniceicoccales;f__Puniceicoccaceae	0	0	0	0	0	0	0	0	1.95986e-05	0	0	0	0.0061197
k__Bacteria;p__Verrucomicrobia;c__Opitutae;o__[Cerasicoccales];f__[Cerasicoccaceae]	0	0	0	0	0	0	0	0	0	0	0	0	5.50085e-05
k__Bacteria;p__Verrucomicrobia;c__Opitutae;o__[Pelagicoccales];f__[Pelagicoccaceae]	0	0	0	0	0	0	0	0	1.95986e-05	0	0	0	0.000123769
k__Bacteria;p__Verrucomicrobia;c__Verruco-5;o__MSBL3;f__	0	0	0	0	0	0	0	0	0	0	0	0	0
k__Bacteria;p__Verrucomicrobia;c__Verruco-5;o__SS1-B-03-39;f__	0	0	0	0	0	0	0	0	0	0	0	0	0
k__Bacteria;p__Verrucomicrobia;c__Verruco-5;o__WCHB1-41;f__	0	0	0	0	0	0	0	0	0	0	0	0	0
k__Bacteria;p__Verrucomicrobia;c__Verrucomicrobiae;o__Verrucomicrobiales;f__Verrucomicrobiaceae	0	0	0	0	0	0	0	0.000373741	3.91972e-05	2.31508e-05	6.4189e-05	8.68602e-05	0.0442131
k__Bacteria;p__Verrucomicrobia;c__[Methylacidiphilae];o__Methylacidiphilales;f__LD19	0	0	0	0	0	0	0	0	0	0	0	0	0
k__Bacteria;p__Verrucomicrobia;c__[Pedosphaerae];o__;f__	0	0	0	0	0	0	0	0	0	0	0	0	8.25128e-05
k__Bacteria;p__Verrucomicrobia;c__[Spartobacteria];o__[Chthoniobacterales];f__[Chthoniobacteraceae]	0	0	0	0	0	0	2.27918e-05	1.62496e-05	0	0	0	0	0
k__Bacteria;p__WPS-2;c__;o__;f__	0	0	0	0	0	0	0	0	0	0	0	0	0
k__Bacteria;p__WS3;c__PRR-12;o__GN03;f__	0	0	0	0	0	0	0	0	0	0	0	0	0
k__Bacteria;p__WS3;c__PRR-12;o__GN03;f__KSB4	0	0	0	0	0	0	0	0	0	2.31508e-05	0	0	0
k__Bacteria;p__WS3;c__PRR-12;o__PBS-III-9;f__	0	0	0	0	0	0	0	0	0	0	0	0	0
k__Bacteria;p__WS3;c__PRR-12;o__Sediment-1;f__CV106	0	0	0	0	0	0	0	0	0	0	0	0	0
k__Bacteria;p__ZB3;c__;o__;f__	0	0	0	0	0	0	0	0	0	0	0	0	0
k__Bacteria;p__ZB3;c__BS119;o__;f__	0	0	0	0	0	0	0	0	0	0	0	0	0.000137521
k__Bacteria;p__[Caldithrix];c__KSB1;Other;Other	0	0	0	0	0	0	0	0	0	0	0	0	0
k__Bacteria;p__[Thermi];c__Deinococci;o__Deinococcales;f__Deinococcaceae	0	0	0	0	0	0.000106979	0	0	0	0	0	0	0
k__Bacteria;p__[Thermi];c__Deinococci;o__Deinococcales;f__Trueperaceae	0	0	0	0	0	0.000178298	3.41876e-05	0.000113747	0	0	0	2.17151e-05	0
k__Bacteria;p__[Thermi];c__Deinococci;o__Thermales;f__Thermaceae	0	0	0	0	0	0	0	0	1.95986e-05	0	0	0	0

## Sheet: Genus_level
Taxon	BSTU1	BAGU1	BSTU2	BSTC3	BAGU2	BSTC2	BSTC1	BSTU3	BAGC3	BAGU3	BAGC1	BAGC2	NS
Unassigned;Other;Other;Other;Other;Other	8.86643e-05	0	0	2.37445e-05	5.01128e-05	0.000213957	0.000136751	6.49984e-05	0.000117592	9.26033e-05	0.000128378	0	0.000288795
k__Archaea;p__Crenarchaeota;c__Thaumarchaeota;o__Nitrososphaerales;f__Nitrososphaeraceae;g__Candidatus Nitrososphaera	0	0	0	0	0	3.56595e-05	0	4.87488e-05	0	0	0	0	0
k__Archaea;p__Euryarchaeota;c__Halobacteria;o__Halobacteriales;f__Halobacteriaceae;Other	0	0	0	0	0	0	0	0	7.83945e-05	9.26033e-05	0.000192567	0	1.37521e-05
k__Archaea;p__Euryarchaeota;c__Halobacteria;o__Halobacteriales;f__Halobacteriaceae;g__	0	0	0	0	0	0	0	0	3.91972e-05	4.63017e-05	6.4189e-05	0	0
k__Archaea;p__Euryarchaeota;c__Halobacteria;o__Halobacteriales;f__Halobacteriaceae;g__ArcF12	0	0	0	0	0	0	0	0	0	2.31508e-05	0	0	0
k__Archaea;p__Euryarchaeota;c__Halobacteria;o__Halobacteriales;f__Halobacteriaceae;g__GA41	0	0	0	0	0	0	0	0	0	0	0	0	0
k__Archaea;p__Euryarchaeota;c__Halobacteria;o__Halobacteriales;f__Halobacteriaceae;g__Haloarcula	0	0	0	0	0	0	0	0	0	0	0	0	1.37521e-05
k__Archaea;p__Euryarchaeota;c__Halobacteria;o__Halobacteriales;f__Halobacteriaceae;g__Halobacteriaceae	0	0	0	0	0	0	0	0	1.95986e-05	2.31508e-05	0	0	1.37521e-05
k__Archaea;p__Euryarchaeota;c__Halobacteria;o__Halobacteriales;f__Halobacteriaceae;g__Halobacterium	0	0	0	0	0	0	0	0	0	0	0	0	0
k__Archaea;p__Euryarchaeota;c__Halobacteria;o__Halobacteriales;f__Halobacteriaceae;g__Halobaculum	0	0	0	0	0	0	0	0	0	0	0	0	0
k__Archaea;p__Euryarchaeota;c__Halobacteria;o__Halobacteriales;f__Halobacteriaceae;g__Halococcus	0	0	0	0	0	0	0	0	0	0	0	0	0
k__Archaea;p__Euryarchaeota;c__Halobacteria;o__Halobacteriales;f__Halobacteriaceae;g__Halogeometricum	0	0	0	0	0	0	0	0	5.87959e-05	0	6.4189e-05	0	1.37521e-05
k__Archaea;p__Euryarchaeota;c__Halobacteria;o__Halobacteriales;f__Halobacteriaceae;g__Halolamina	0	0	0	0	0	0	0	0	0	0	0	0	0
k__Archaea;p__Euryarchaeota;c__Halobacteria;o__Halobacteriales;f__Halobacteriaceae;g__Haloplanus	0	0	0	0	0	0	0	0	1.95986e-05	0	0	0	0
k__Archaea;p__Euryarchaeota;c__Halobacteria;o__Halobacteriales;f__Halobacteriaceae;g__Halorhabdus	0	0	0	0	0	0	0	0	1.95986e-05	0	0.000128378	0	1.37521e-05
k__Archaea;p__Euryarchaeota;c__Halobacteria;o__Halobacteriales;f__Halobacteriaceae;g__Halosimplex	0	0	0	0	0	0	0	0	0	0	0	0	0
k__Archaea;p__Euryarchaeota;c__Halobacteria;o__Halobacteriales;f__Halobacteriaceae;g__Haloterrigena	0	0	0	0	0	0	0	0	0	0	0	0	0
k__Archaea;p__Euryarchaeota;c__Halobacteria;o__Halobacteriales;f__Halobacteriaceae;g__Natronomonas	0	0	0	0	0	0	0	0	0	4.63017e-05	0	0	0
k__Archaea;p__Euryarchaeota;c__Methanomicrobia;o__Methanosarcinales;f__Methanosarcinaceae;g__Methanococcoides	0	0	0	0	0	0	0	0	0	0	0	0	0
k__Archaea;p__Euryarchaeota;c__Methanomicrobia;o__Methanosarcinales;f__Methanosarcinaceae;g__Methanolobus	0	0	0	0	0	0	0	0	0	0	0	0	0
k__Archaea;p__[Parvarchaeota];c__[Parvarchaea];o__YLA114;f__;g__	0	0	0	0	0	0	0	0	0	0	0	0	0
k__Bacteria;p__;c__;o__;f__;g__	0	0	0	0	0	0	0	0	0	0	0	0	0
k__Bacteria;p__AD3;c__ABS-6;o__;f__;g__	0	0	0	0	0	0	0	0	0	0	0	0	0
k__Bacteria;p__Acidobacteria;c__Acidobacteria-5;o__;f__;g__	0	0	0	0	0	0	0	3.24992e-05	0	0	0	0	0
k__Bacteria;p__Acidobacteria;c__Acidobacteria-6;o__CCU21;f__;g__	0	0	0	0	0	0	0	4.87488e-05	0	0	0	0	0
k__Bacteria;p__Acidobacteria;c__Acidobacteria-6;o__iii1-15;f__;g__	0	0	6.22646e-05	0	0	0.000178298	7.97712e-05	0.000568736	0	0	6.4189e-05	0	0
k__Bacteria;p__Acidobacteria;c__Acidobacteria-6;o__iii1-15;f__mb2424;g__	0	0	0	0	0	0	0	0.000211245	0	0	0	0	0
k__Bacteria;p__Acidobacteria;c__Acidobacteriia;o__Acidobacteriales;f__Koribacteraceae;g__	0	0	0	0	0	0	0	4.87488e-05	0	0	0	0	0
k__Bacteria;p__Acidobacteria;c__DA052;o__Ellin6513;f__;g__	0	0	0	0	5.01128e-05	0	0	0	0	0	0	0	0
k__Bacteria;p__Acidobacteria;c__Holophagae;o__Holophagales;f__;g__	0	0	0	0	0	0	0	0	0	0	0	0	0
k__Bacteria;p__Acidobacteria;c__OS-K;o__;f__;g__	0	0	0	0	0	0	0	0	0	0	0	0	0
k__Bacteria;p__Acidobacteria;c__Solibacteres;o__Solibacterales;f__;g__	0	0	0	0	0	3.56595e-05	0	0	0	0	0	0	0
k__Bacteria;p__Acidobacteria;c__Solibacteres;o__Solibacterales;f__Solibacteraceae;g__Candidatus Solibacter	0	0	3.11323e-05	0	2.50564e-05	3.56595e-05	0	4.87488e-05	0	0	0	0	0
k__Bacteria;p__Acidobacteria;c__[Chloracidobacteria];o__PK29;f__;g__	0	0	0	2.37445e-05	0	1.78298e-05	0	0.000113747	0	0	0	0	0
k__Bacteria;p__Acidobacteria;c__[Chloracidobacteria];o__RB41;f__Ellin6075;g__	0	0	0	2.37445e-05	0	0.000106979	0	0.00237244	0	0	0	0	0
k__Bacteria;p__Actinobacteria;c__Acidimicrobiia;o__Acidimicrobiales;Other;Other	0	0	0	0	0	0	0	0	0	0	0	0	0
k__Bacteria;p__Actinobacteria;c__Acidimicrobiia;o__Acidimicrobiales;f__;g__	0	0	0.000186794	2.37445e-05	7.51691e-05	0.000820169	0	0.00110497	5.87959e-05	0.000324112	6.4189e-05	4.34301e-05	0
k__Bacteria;p__Actinobacteria;c__Acidimicrobiia;o__Acidimicrobiales;f__AKIW874;g__	0	0	0	0	0	0.000106979	1.13959e-05	0.000162496	0	6.94525e-05	0	2.17151e-05	0
k__Bacteria;p__Actinobacteria;c__Acidimicrobiia;o__Acidimicrobiales;f__C111;g__	0	0	0	0	0.000100226	0.00151553	1.13959e-05	0.000958726	1.95986e-05	0.000208357	0	2.17151e-05	0.000165026
k__Bacteria;p__Actinobacteria;c__Acidimicrobiia;o__Acidimicrobiales;f__EB1017;g__	0	0	3.11323e-05	0	5.01128e-05	0.000124808	0	4.87488e-05	0	4.63017e-05	0	0	0
k__Bacteria;p__Actinobacteria;c__Acidimicrobiia;o__Acidimicrobiales;f__Iamiaceae;g__Iamia	0	0	3.11323e-05	0	0	1.78298e-05	0	3.24992e-05	0.000215585	0	0	0.000304011	0
k__Bacteria;p__Actinobacteria;c__Acidimicrobiia;o__Acidimicrobiales;f__JdFBGBact;g__	0	0	0	0	0	0	0	0	0	0	0	0	1.37521e-05
k__Bacteria;p__Actinobacteria;c__Acidimicrobiia;o__Acidimicrobiales;f__Microthrixaceae;g__	0	0	0	0	0	0	0	0.000129997	0	0	0.000128378	2.17151e-05	0
k__Bacteria;p__Actinobacteria;c__Acidimicrobiia;o__Acidimicrobiales;f__Microthrixaceae;g__Candidatus Microthrix	2.21661e-05	0	0	0	5.01128e-05	0	0	3.24992e-05	0	2.31508e-05	0	2.17151e-05	0
k__Bacteria;p__Actinobacteria;c__Acidimicrobiia;o__Acidimicrobiales;f__ZA3409c;g__	0	0	0	0	0	0	0	0	0	0	0	0	0
k__Bacteria;p__Actinobacteria;c__Acidimicrobiia;o__Acidimicrobiales;f__koll13;g__	0	0	0	0	0	0	0	0	0	0	0	0	0
k__Bacteria;p__Actinobacteria;c__Acidimicrobiia;o__Acidimicrobiales;f__ntu14;g__	0	0	0	0	0	7.1319e-05	0	0.000129997	0	0	0	0	0
k__Bacteria;p__Actinobacteria;c__Actinobacteria;o__Actinomycetales;Other;Other	0	3.07958e-05	0	0.000997269	0	3.56595e-05	0	1.62496e-05	0.0014111	4.63017e-05	0	0.00456016	0
k__Bacteria;p__Actinobacteria;c__Actinobacteria;o__Actinomycetales;f__;g__	0	0	0.000155661	0.000356168	2.50564e-05	0.000570552	0	0.000324992	1.95986e-05	6.94525e-05	6.4189e-05	2.17151e-05	0.0130095
k__Bacteria;p__Actinobacteria;c__Actinobacteria;o__Actinomycetales;f__Beutenbergiaceae;Other	0	6.15915e-05	0	0	0	0	0	0	0	0	0	0	0
k__Bacteria;p__Actinobacteria;c__Actinobacteria;o__Actinomycetales;f__Cellulomonadaceae;g__Actinotalea	0	0	0	0.00189956	0	1.78298e-05	2.27918e-05	0.000324992	0	0	6.4189e-05	6.51452e-05	0
k__Bacteria;p__Actinobacteria;c__Actinobacteria;o__Actinomycetales;f__Cellulomonadaceae;g__Demequina	0	0	0	0	0	0	0	0	0	0	0	0	0
k__Bacteria;p__Actinobacteria;c__Actinobacteria;o__Actinomycetales;f__Cellulomonadaceae;g__Oerskovia	0	3.07958e-05	0.000965101	0.00662472	2.50564e-05	0.000249617	0.000478627	0.000211245	0.00160709	0	0	2.17151e-05	0
k__Bacteria;p__Actinobacteria;c__Actinobacteria;o__Actinomycetales;f__Corynebacteriaceae;g__Corynebacterium	0	0	0	0	0	0	0	0	1.95986e-05	0	0	0	0
k__Bacteria;p__Actinobacteria;c__Actinobacteria;o__Actinomycetales;f__Dermabacteraceae;g__Brachybacterium	2.21661e-05	0	0.000311323	0	0	0	0	0	0	0	0	0	0
k__Bacteria;p__Actinobacteria;c__Actinobacteria;o__Actinomycetales;f__Dietziaceae;g__Dietzia	0	0	0	0	0	1.78298e-05	0	0	0	0	0	0.000325726	0
k__Bacteria;p__Actinobacteria;c__Actinobacteria;o__Actinomycetales;f__Geodermatophilaceae;g__Geodermatophilus	0	0	0.000124529	4.7489e-05	0	0.000641871	1.13959e-05	0.000146246	1.95986e-05	0	0	2.17151e-05	0
k__Bacteria;p__Actinobacteria;c__Actinobacteria;o__Actinomycetales;f__Geodermatophilaceae;g__Modestobacter	0	0	0	0	0	0.000196127	0	0.000129997	0	0	0	0	0
k__Bacteria;p__Actinobacteria;c__Actinobacteria;o__Actinomycetales;f__Gordoniaceae;g__Gordonia	0	0	0	0	0	0	0	0	5.87959e-05	0	0	2.17151e-05	0
k__Bacteria;p__Actinobacteria;c__Actinobacteria;o__Actinomycetales;f__Intrasporangiaceae;Other	0	0	9.33968e-05	0.000308679	5.01128e-05	0.0179367	3.41876e-05	0.00305492	1.95986e-05	4.63017e-05	0	0	0
k__Bacteria;p__Actinobacteria;c__Actinobacteria;o__Actinomycetales;f__Intrasporangiaceae;g__	0	0	0	0.00208952	0	1.78298e-05	0	1.62496e-05	1.95986e-05	0	0	0	0
k__Bacteria;p__Actinobacteria;c__Actinobacteria;o__Actinomycetales;f__Kineosporiaceae;Other	0	0	0.000871704	0.000688591	0	0.00073102	0.000170938	0	0.000274381	0	0	0	0.000495077
k__Bacteria;p__Actinobacteria;c__Actinobacteria;o__Actinomycetales;f__Microbacteriaceae;g__	0	0	0	0	0	0	0	0	0	0	0.000385134	0	0.00171902
k__Bacteria;p__Actinobacteria;c__Actinobacteria;o__Actinomycetales;f__Microbacteriaceae;g__Agromyces	0	0	0.000155661	0.000379912	0	0.000142638	6.83753e-05	0.000113747	0.000470367	0	0	0.000282296	2.75043e-05
k__Bacteria;p__Actinobacteria;c__Actinobacteria;o__Actinomycetales;f__Microbacteriaceae;g__Leucobacter	0.259698	0.00776053	0.132343	0.103669	0.000325733	0.00755982	0.0497544	0.0018037	0.0180895	0.00115754	0.00102702	0.000933747	0.0603444
k__Bacteria;p__Actinobacteria;c__Actinobacteria;o__Actinomycetales;f__Micrococcaceae;Other	0.00769163	0	0.000591513	0.0117773	0	5.34893e-05	0.000227918	9.74976e-05	0	2.31508e-05	6.4189e-05	4.34301e-05	0
k__Bacteria;p__Actinobacteria;c__Actinobacteria;o__Actinomycetales;f__Micrococcaceae;g__	0.00011083	0.00237127	0.00118303	0.0211089	2.50564e-05	0.0180615	7.97712e-05	0.00222619	0	0.000115754	0	0	2.75043e-05
k__Bacteria;p__Actinobacteria;c__Actinobacteria;o__Actinomycetales;f__Micrococcaceae;g__Arthrobacter	0	0	0	0	0	0	0	0	0	0	0.000128378	0	0
k__Bacteria;p__Actinobacteria;c__Actinobacteria;o__Actinomycetales;f__Micrococcaceae;g__Sinomonas	0	0	0	0	0	0.000124808	0	3.24992e-05	0	0	0	0	0
k__Bacteria;p__Actinobacteria;c__Actinobacteria;o__Actinomycetales;f__Micromonosporaceae;g__	2.21661e-05	9.23873e-05	3.11323e-05	4.7489e-05	2.50564e-05	0.000196127	2.27918e-05	0.000292493	0	0.000231508	0	0	1.37521e-05
k__Bacteria;p__Actinobacteria;c__Actinobacteria;o__Actinomycetales;f__Micromonosporaceae;g__Pilimelia	0	0	0	0	0	0	0	9.74976e-05	0	0	0	0	0
k__Bacteria;p__Actinobacteria;c__Actinobacteria;o__Actinomycetales;f__Mycobacteriaceae;g__Mycobacterium	0	3.07958e-05	3.11323e-05	0	2.50564e-05	0.000160468	0	8.1248e-05	0.000235183	0	0	0.00284467	0
k__Bacteria;p__Actinobacteria;c__Actinobacteria;o__Actinomycetales;f__Nocardiaceae;g__Rhodococcus	2.21661e-05	0	0	0	0	0.00363727	1.13959e-05	0.000146246	0.000176388	0	0	0	0
k__Bacteria;p__Actinobacteria;c__Actinobacteria;o__Actinomycetales;f__Nocardioidaceae;Other	0	0	0	0	2.50564e-05	0	0	4.87488e-05	1.95986e-05	0	0	0	0
k__Bacteria;p__Actinobacteria;c__Actinobacteria;o__Actinomycetales;f__Nocardioidaceae;g__	2.21661e-05	0	0.000155661	0.00180458	0	0.00397604	0.00115098	0.0255931	0.000411571	0.000115754	0	6.51452e-05	0.000110017
k__Bacteria;p__Actinobacteria;c__Actinobacteria;o__Actinomycetales;f__Nocardioidaceae;g__Kribbella	0	0	0	0	0	0.00103413	0	0.000129997	0	0	0	0	0
k__Bacteria;p__Actinobacteria;c__Actinobacteria;o__Actinomycetales;f__Nocardioidaceae;g__Nocardioides	4.43321e-05	0	3.11323e-05	2.37445e-05	0	0.00265663	2.27918e-05	0.0158434	0	4.63017e-05	0	2.17151e-05	0
k__Bacteria;p__Actinobacteria;c__Actinobacteria;o__Actinomycetales;f__Nocardioidaceae;g__Pimelobacter	4.43321e-05	0	6.22646e-05	0.000142467	0.000125282	0.00565203	6.83753e-05	0.0492363	0.000215585	2.31508e-05	0	0	0
k__Bacteria;p__Actinobacteria;c__Actinobacteria;o__Actinomycetales;f__Promicromonosporaceae;Other	0	0	9.33968e-05	0	0	3.56595e-05	0	0	0	0	0	0	0
k__Bacteria;p__Actinobacteria;c__Actinobacteria;o__Actinomycetales;f__Pseudonocardiaceae;g__	0	0	9.33968e-05	4.7489e-05	0	0.000142638	0	6.49984e-05	0	4.63017e-05	0	0	0.000178778
k__Bacteria;p__Actinobacteria;c__Actinobacteria;o__Actinomycetales;f__Pseudonocardiaceae;g__Actinomycetospora	0	0	0	0	0	0.00276361	1.13959e-05	0.00100747	0	6.94525e-05	0	0	0
k__Bacteria;p__Actinobacteria;c__Actinobacteria;o__Actinomycetales;f__Pseudonocardiaceae;g__Pseudonocardia	2.21661e-05	3.07958e-05	6.22646e-05	7.12335e-05	2.50564e-05	0.0352316	3.41876e-05	0.000617485	1.95986e-05	4.63017e-05	0	4.34301e-05	0
k__Bacteria;p__Actinobacteria;c__Actinobacteria;o__Actinomycetales;f__Streptomycetaceae;g__	0	0	0	0	0	0	0	4.87488e-05	0	4.63017e-05	0	0	0
k__Bacteria;p__Actinobacteria;c__Actinobacteria;o__Actinomycetales;f__Streptomycetaceae;g__Streptomyces	0	3.07958e-05	0.00523022	0.00256441	5.01128e-05	0.000285276	2.27918e-05	0.00100747	1.95986e-05	2.31508e-05	6.4189e-05	6.51452e-05	0
k__Bacteria;p__Actinobacteria;c__Actinobacteria;o__Actinomycetales;f__Streptosporangiaceae;g__	0	0	0	0	0	1.78298e-05	0	9.74976e-05	0	0	0	0	0
k__Bacteria;p__Actinobacteria;c__Actinobacteria;o__Actinomycetales;f__Thermomonosporaceae;g__Actinoallomurus	0	0	0	0	0	1.78298e-05	0	0.000357491	0	2.31508e-05	0	0	2.75043e-05
k__Bacteria;p__Actinobacteria;c__Actinobacteria;o__Actinomycetales;f__Thermomonosporaceae;g__Actinomadura	0	0	0	0	0	0	0	0.000146246	0	0	0	0	0
k__Bacteria;p__Actinobacteria;c__Actinobacteria;o__Actinomycetales;f__Yaniellaceae;g__Yaniella	0	0	0	0	0.000375846	0	0	0	0	0	0	8.68602e-05	0
k__Bacteria;p__Actinobacteria;c__Actinobacteria;o__Micrococcales;f__;g__	0	0	0	0	0	0	0	0	0	0	0	2.17151e-05	0
k__Bacteria;p__Actinobacteria;c__Actinobacteria;o__WCHB1-81;f__At425_EubF1;g__	0	0	0	0	0	0	0	0	0	0	0	0	0
k__Bacteria;p__Actinobacteria;c__MB-A2-108;o__0319-7L14;f__;g__	0	0	3.11323e-05	0	0	0	0	1.62496e-05	0	2.31508e-05	0	0	0
k__Bacteria;p__Actinobacteria;c__Nitriliruptoria;o__Euzebyales;f__Euzebyaceae;g__Euzebya	0	0	0	0	0	0.000106979	0	0	1.95986e-05	6.94525e-05	0.000128378	4.34301e-05	1.37521e-05
k__Bacteria;p__Actinobacteria;c__Nitriliruptoria;o__Nitriliruptorales;f__Nitriliruptoraceae;g__	0	0	0	0	0	0	0	0	0	2.31508e-05	0	0	0
k__Bacteria;p__Actinobacteria;c__Nitriliruptoria;o__Nitriliruptorales;f__Nitriliruptoraceae;g__Nitriliruptor	0	0	0	0	0	0	0	0	0	0	0	0	0
k__Bacteria;p__Actinobacteria;c__Rubrobacteria;o__Rubrobacterales;f__Rubrobacteraceae;g__Rubrobacter	0	0	0	0	2.50564e-05	1.78298e-05	0	8.1248e-05	0.000195986	0.000162056	0.000449323	8.68602e-05	0.000123769
k__Bacteria;p__Actinobacteria;c__Thermoleophilia;o__Gaiellales;f__;g__	2.21661e-05	0	3.11323e-05	2.37445e-05	0	0.00984203	0.000547002	9.74976e-05	0.00070555	0	0	0.000217151	0
k__Bacteria;p__Actinobacteria;c__Thermoleophilia;o__Gaiellales;f__Gaiellaceae;g__	0	0	0	0	0	0.000303106	1.13959e-05	0.000324992	0	2.31508e-05	0	4.34301e-05	0
k__Bacteria;p__Actinobacteria;c__Thermoleophilia;o__Solirubrobacterales;Other;Other	2.21661e-05	0	9.33968e-05	0	0	0.000142638	0	0.000113747	0	0	0	0	0
k__Bacteria;p__Actinobacteria;c__Thermoleophilia;o__Solirubrobacterales;f__;g__	6.64982e-05	0.000123183	6.22646e-05	0.000142467	5.01128e-05	0.000873658	0.000102563	0.00131622	5.87959e-05	0.000370413	6.4189e-05	0.000108575	1.37521e-05
k__Bacteria;p__Actinobacteria;c__Thermoleophilia;o__Solirubrobacterales;f__Conexibacteraceae;Other	0	0	0	0	0	0	0.00019373	1.62496e-05	5.87959e-05	0	0	4.34301e-05	0
k__Bacteria;p__Actinobacteria;c__Thermoleophilia;o__Solirubrobacterales;f__Conexibacteraceae;g__	2.21661e-05	0	0	4.7489e-05	0	0.000338765	0	0.000243744	0	0	0	2.17151e-05	0
k__Bacteria;p__Actinobacteria;c__Thermoleophilia;o__Solirubrobacterales;f__Patulibacteraceae;g__	0	0	6.22646e-05	4.7489e-05	5.01128e-05	7.1319e-05	1.13959e-05	0.000178746	0	4.63017e-05	0	0	0
k__Bacteria;p__Actinobacteria;c__Thermoleophilia;o__Solirubrobacterales;f__Patulibacteraceae;g__Patulibacter	0	0	0	0	0	0	0.000284897	0	0.00103873	0	0	0.000586306	5.50085e-05
k__Bacteria;p__Actinobacteria;c__Thermoleophilia;o__Solirubrobacterales;f__Solirubrobacteraceae;g__	2.21661e-05	6.15915e-05	0	7.12335e-05	2.50564e-05	0.000944977	0.000113959	0.000308742	7.83945e-05	0.000162056	0	4.34301e-05	2.75043e-05
k__Bacteria;p__Armatimonadetes;c__[Fimbriimonadia];o__[Fimbriimonadales];f__[Fimbriimonadaceae];g__	0	0	0	0	0	0	0	4.87488e-05	0	0	0	0	0
k__Bacteria;p__Armatimonadetes;c__[Fimbriimonadia];o__[Fimbriimonadales];f__[Fimbriimonadaceae];g__Fimbriimonas	0	0	0	0	0	0	0	0.000113747	0	0	0	0	0
k__Bacteria;p__BRC1;c__NPL-UPA2;o__;f__;g__	0	0	0	0	0	0	0	0	0	0	0	0	0
k__Bacteria;p__BRC1;c__PRR-11;o__;f__;g__	0	0	0	0	0	0	0.000227918	0	0	0	0	0	5.50085e-05
k__Bacteria;p__Bacteroidetes;Other;Other;Other;Other	0	0	0	0	0	0	0	0	0	0	0	0	5.50085e-05
k__Bacteria;p__Bacteroidetes;c__;o__;f__;g__	0	0	0	0	0	0	0	0	0	0	0	0	0
k__Bacteria;p__Bacteroidetes;c__At12OctB3;o__;f__;g__	0	0	0	0	0	0	0	0	0	0	0	0	0
k__Bacteria;p__Bacteroidetes;c__BME43;o__;f__;g__	0	0	0	0	0	0	0	0	0	0	0	0	1.37521e-05
k__Bacteria;p__Bacteroidetes;c__Bacteroidia;o__Bacteroidales;f__;g__	0	0	0	0	0	0	0	0	1.95986e-05	0	0	0	0
k__Bacteria;p__Bacteroidetes;c__Bacteroidia;o__Bacteroidales;f__Marinilabiaceae;Other	0	0	0	0	0	0	0	0	0	0	0	0	0
k__Bacteria;p__Bacteroidetes;c__Bacteroidia;o__Bacteroidales;f__Marinilabiaceae;g__	0	0	0	0	0	0	0	0	0	0	0	0	0
k__Bacteria;p__Bacteroidetes;c__Bacteroidia;o__Bacteroidales;f__SB-1;g__	0	0	0	0	0	0	0	0	1.95986e-05	2.31508e-05	6.4189e-05	0	1.37521e-05
k__Bacteria;p__Bacteroidetes;c__Cytophagia;o__Cytophagales;f__Cyclobacteriaceae;g__	0	0	0	0	0	0	0	0	0	0	6.4189e-05	0	0.0106579
k__Bacteria;p__Bacteroidetes;c__Cytophagia;o__Cytophagales;f__Cytophagaceae;Other	0	0	0	0	0	0	0	0	0	0	0	0	0
k__Bacteria;p__Bacteroidetes;c__Cytophagia;o__Cytophagales;f__Cytophagaceae;g__	0	0	0	0	0	0	0	1.62496e-05	0	0	0	2.17151e-05	0
k__Bacteria;p__Bacteroidetes;c__Cytophagia;o__Cytophagales;f__Cytophagaceae;g__Leadbetterella	0	0	0	0	0	0	0	0	0	0	0	0	0.00151273
k__Bacteria;p__Bacteroidetes;c__Cytophagia;o__Cytophagales;f__Cytophagaceae;g__Pontibacter	2.21661e-05	3.07958e-05	0	2.37445e-05	5.01128e-05	0.00418999	0.0152021	0.000194995	0.134623	0.0014122	0.000256756	0.0689019	4.12564e-05
k__Bacteria;p__Bacteroidetes;c__Cytophagia;o__Cytophagales;f__Flammeovirgaceae;g__	0	0	0	0	0	3.56595e-05	0	0	0	2.31508e-05	0.000320945	0.000108575	0.000412564
k__Bacteria;p__Bacteroidetes;c__Cytophagia;o__Cytophagales;f__Flammeovirgaceae;g__Fulvivirga	2.21661e-05	0	0	0	0	0	0	1.62496e-05	0	0	0	0	2.75043e-05
k__Bacteria;p__Bacteroidetes;c__Cytophagia;o__Cytophagales;f__Flammeovirgaceae;g__Roseivirga	0	0	0	0	0	0	0	0	0	0	0	0	0.000591342
k__Bacteria;p__Bacteroidetes;c__Cytophagia;o__Cytophagales;f__[Amoebophilaceae];g__SC3-56	0	0	0	0	0	0	0	0	0	0	0	0	0
k__Bacteria;p__Bacteroidetes;c__Flavobacteriia;o__Flavobacteriales;Other;Other	0	0	0	0	0	0	0	0	0	0	0	0	2.75043e-05
k__Bacteria;p__Bacteroidetes;c__Flavobacteriia;o__Flavobacteriales;f__;g__	0	0	0	0	0	0	0	0	0	0	0	0	0.000756367
k__Bacteria;p__Bacteroidetes;c__Flavobacteriia;o__Flavobacteriales;f__Cryomorphaceae;g__	0	0	0	0	0	0	0	1.62496e-05	5.87959e-05	2.31508e-05	0	0	0.000935145
k__Bacteria;p__Bacteroidetes;c__Flavobacteriia;o__Flavobacteriales;f__Cryomorphaceae;g__Crocinitomix	0	0	0	0	0	0	0	0	0	0	0	0	0.000151273
k__Bacteria;p__Bacteroidetes;c__Flavobacteriia;o__Flavobacteriales;f__Cryomorphaceae;g__Cryomorpha	0	0	0	0	0	0	0	0	0	0	0	0	0.00057759
k__Bacteria;p__Bacteroidetes;c__Flavobacteriia;o__Flavobacteriales;f__Cryomorphaceae;g__Owenweeksia	0	0	0	0	0	0	0	0	0	0	0	0	1.37521e-05
k__Bacteria;p__Bacteroidetes;c__Flavobacteriia;o__Flavobacteriales;f__Flavobacteriaceae;Other	0	0	6.22646e-05	0	0	0	0	0	0	0	0	0	0
k__Bacteria;p__Bacteroidetes;c__Flavobacteriia;o__Flavobacteriales;f__Flavobacteriaceae;g__	0	0	0	0	0	0	0	0	1.95986e-05	4.63017e-05	0	2.17151e-05	0.00143022
k__Bacteria;p__Bacteroidetes;c__Flavobacteriia;o__Flavobacteriales;f__Flavobacteriaceae;g__Arenibacter	0	0	0	0	0	0.000392255	0	0	0	0	0	0	0.00170526
k__Bacteria;p__Bacteroidetes;c__Flavobacteriia;o__Flavobacteriales;f__Flavobacteriaceae;g__Cellulophaga	0	0	0	0	0	0	0	0	0	0	0	0	0.000178778
k__Bacteria;p__Bacteroidetes;c__Flavobacteriia;o__Flavobacteriales;f__Flavobacteriaceae;g__Flavobacterium	2.21661e-05	0	0	2.37445e-05	5.01128e-05	1.78298e-05	0.00876343	1.62496e-05	0	0	0	0	0.000233786
k__Bacteria;p__Bacteroidetes;c__Flavobacteriia;o__Flavobacteriales;f__Flavobacteriaceae;g__Gramella	0	0	0	0	0	0	0	0	0	0	0	0	0
k__Bacteria;p__Bacteroidetes;c__Flavobacteriia;o__Flavobacteriales;f__Flavobacteriaceae;g__Maribacter	0	0	0	0	0	0	0	0	0	0	0	0	0
k__Bacteria;p__Bacteroidetes;c__Flavobacteriia;o__Flavobacteriales;f__Flavobacteriaceae;g__Mesonia	0	0	0	0	0	0	0	0	0	0	0	0	0
k__Bacteria;p__Bacteroidetes;c__Flavobacteriia;o__Flavobacteriales;f__Flavobacteriaceae;g__Muricauda	0	0	0	0	0	0	0	0	0	0	0	0	0.000247538
k__Bacteria;p__Bacteroidetes;c__Flavobacteriia;o__Flavobacteriales;f__Flavobacteriaceae;g__Myroides	2.21661e-05	0	0	0	0	0	2.27918e-05	0	7.83945e-05	4.63017e-05	0	0	0.0424941
k__Bacteria;p__Bacteroidetes;c__Flavobacteriia;o__Flavobacteriales;f__Flavobacteriaceae;g__Psychroflexus	0	0	0	0	0	0	0	0	0	0	0	0	9.62649e-05
k__Bacteria;p__Bacteroidetes;c__Flavobacteriia;o__Flavobacteriales;f__Flavobacteriaceae;g__Robiginitalea	0	0	0	0	0	0	0	0	0	0	0	0	0.000151273
k__Bacteria;p__Bacteroidetes;c__Flavobacteriia;o__Flavobacteriales;f__Flavobacteriaceae;g__Salegentibacter	0	0	0	0	0	0	0	0	0	0	0	0	0
k__Bacteria;p__Bacteroidetes;c__Flavobacteriia;o__Flavobacteriales;f__Flavobacteriaceae;g__Winogradskyella	0	0	0	0	0	0	0	0	0	0	0	0	2.75043e-05
k__Bacteria;p__Bacteroidetes;c__Flavobacteriia;o__Flavobacteriales;f__Flavobacteriaceae;g__Zhouia	0	0	6.22646e-05	0	0	0	0	0	0	0	0	0	0
k__Bacteria;p__Bacteroidetes;c__Sphingobacteriia;o__Sphingobacteriales;Other;Other	0	0	0	0	0	0	0	0	0	0	0	0	0
k__Bacteria;p__Bacteroidetes;c__Sphingobacteriia;o__Sphingobacteriales;f__;g__	0	0	0	0	0	0	0	0	0	0	0	0	0.000275043
k__Bacteria;p__Bacteroidetes;c__Sphingobacteriia;o__Sphingobacteriales;f__NS11-12;g__	0	0	0	0	0	0	0	0	0	0	0	0	0
k__Bacteria;p__Bacteroidetes;c__Sphingobacteriia;o__Sphingobacteriales;f__Sphingobacteriaceae;g__	0	0	0	0	0	0	0.000125355	0	0	0	0	0	0
k__Bacteria;p__Bacteroidetes;c__Sphingobacteriia;o__Sphingobacteriales;f__Sphingobacteriaceae;g__Pedobacter	0	0	0	0	0	0	0	0	0	0	0	0	0.000233786
k__Bacteria;p__Bacteroidetes;c__Sphingobacteriia;o__Sphingobacteriales;f__Sphingobacteriaceae;g__Sphingobacterium	0	0	0	0	0	0	0	0	0	0	0	0	6.87607e-05
k__Bacteria;p__Bacteroidetes;c__[Rhodothermi];o__[Rhodothermales];f__Rhodothermaceae;g__	0	0	0	0	0	1.78298e-05	0	3.24992e-05	1.95986e-05	2.31508e-05	0	2.17151e-05	0
k__Bacteria;p__Bacteroidetes;c__[Rhodothermi];o__[Rhodothermales];f__Rhodothermaceae;g__Rubricoccus	0	0	0	0	0	0	0	0	0	0	0	0	0
k__Bacteria;p__Bacteroidetes;c__[Rhodothermi];o__[Rhodothermales];f__Rhodothermaceae;g__Salinibacter	0	0	0	0	0	0	0	0	0	0	0	0	0
k__Bacteria;p__Bacteroidetes;c__[Rhodothermi];o__[Rhodothermales];f__Rhodothermaceae;g__Salisaeta	0	0	0	0	0	0	0	0	0	0	0	0	0
k__Bacteria;p__Bacteroidetes;c__[Rhodothermi];o__[Rhodothermales];f__[Balneolaceae];g__	0	0	0	0	0	0	0	0	0	0	0	0	0
k__Bacteria;p__Bacteroidetes;c__[Rhodothermi];o__[Rhodothermales];f__[Balneolaceae];g__Balneola	0	0	0	0	0	0	0	0	0	0	0	0	0.000165026
k__Bacteria;p__Bacteroidetes;c__[Rhodothermi];o__[Rhodothermales];f__[Balneolaceae];g__KSA1	0	0	0	0	0	0	0	0	0	2.31508e-05	0	2.17151e-05	0.000591342
k__Bacteria;p__Bacteroidetes;c__[Saprospirae];o__[Saprospirales];Other;Other	0	0	0	0	0	0	0	0	0	0	0	0	0
k__Bacteria;p__Bacteroidetes;c__[Saprospirae];o__[Saprospirales];f__;g__	0	0	0	0	0	0	0	0	0	0	0	0	1.37521e-05
k__Bacteria;p__Bacteroidetes;c__[Saprospirae];o__[Saprospirales];f__Chitinophagaceae;g__	0	0	0	0	0	0.00196127	0.00529908	0.0107085	0	0	0	0	4.12564e-05
k__Bacteria;p__Bacteroidetes;c__[Saprospirae];o__[Saprospirales];f__Chitinophagaceae;g__Flavihumibacter	0.000155162	0	0.000124529	9.4978e-05	0.000100226	0.000677531	3.41876e-05	0.106987	0	0	0	0	0
k__Bacteria;p__Bacteroidetes;c__[Saprospirae];o__[Saprospirales];f__Chitinophagaceae;g__Flavisolibacter	0	3.07958e-05	0	0	0	0.000160468	0	0.0100097	0.00188147	2.31508e-05	0	0	0
k__Bacteria;p__Bacteroidetes;c__[Saprospirae];o__[Saprospirales];f__Chitinophagaceae;g__Niabella	0	0	0	0	0	0	0	0.000536237	0	0	0	0	0
k__Bacteria;p__Bacteroidetes;c__[Saprospirae];o__[Saprospirales];f__Chitinophagaceae;g__Sediminibacterium	2.21661e-05	0	0	0	0	0	0	0.00640234	0	0	0	0	0
k__Bacteria;p__Bacteroidetes;c__[Saprospirae];o__[Saprospirales];f__Saprospiraceae;g__	2.21661e-05	9.23873e-05	3.11323e-05	4.7489e-05	5.01128e-05	0	3.41876e-05	9.74976e-05	5.87959e-05	2.31508e-05	6.4189e-05	2.17151e-05	0.00782496
k__Bacteria;p__Bacteroidetes;c__[Saprospirae];o__[Saprospirales];f__Saprospiraceae;g__Lewinella	0	0	0	0	0	0	0	0	0	0	0	0	1.37521e-05
k__Bacteria;p__Chlorobi;c__Ignavibacteria;o__Ignavibacteriales;f__Ignavibacteriaceae;g__	0	0	0	0	2.50564e-05	0	0	0	1.95986e-05	4.63017e-05	0	0	0
k__Bacteria;p__Chlorobi;c__OPB56;o__;f__;g__	0	0	0	0	0	0	0	0	0	0	0	0	1.37521e-05
k__Bacteria;p__Chloroflexi;c__;o__;f__;g__	0	0	0	0	0	3.56595e-05	0	0	0	0	0	0	0
k__Bacteria;p__Chloroflexi;c__Anaerolineae;o__;f__;g__	0	0	0	0	0	0	0	0	0	0	0	0	0
k__Bacteria;p__Chloroflexi;c__Anaerolineae;o__Anaerolineales;f__Anaerolinaceae;g__C1_B004	0	0	0	0	0	0	0	0	0	0	0	0	0
k__Bacteria;p__Chloroflexi;c__Anaerolineae;o__Anaerolineales;f__Anaerolinaceae;g__T78	0	0	0	0	0	0	0	0	0	0	0	0	1.37521e-05
k__Bacteria;p__Chloroflexi;c__Anaerolineae;o__Anaerolineales;f__Anaerolinaceae;g__WCHB1-05	0	0	0	0	0	0	0	0	0	0	0	0	0
k__Bacteria;p__Chloroflexi;c__Anaerolineae;o__CFB-26;f__;g__	0	0	0	0	0	0	0	0	1.95986e-05	0	0	2.17151e-05	0
k__Bacteria;p__Chloroflexi;c__Anaerolineae;o__Caldilineales;f__Caldilineaceae;g__	0	0	0	0	0	0	0	0	0	0	0	0	0
k__Bacteria;p__Chloroflexi;c__Anaerolineae;o__DRC31;f__;g__	0	0	0	0	0	0	0	0	0	0	0	0	0
k__Bacteria;p__Chloroflexi;c__Anaerolineae;o__OPB11;f__;g__	0	0	0	0	0	0	0	0	0	0	0	0	0
k__Bacteria;p__Chloroflexi;c__Anaerolineae;o__S0208;f__;g__	0	0	0	0	0	0	0	0	0	0	0	0	0
k__Bacteria;p__Chloroflexi;c__Anaerolineae;o__SBR1031;f__A4b;g__	0	0	0	0	0	0	0	0	0	0	0	0	0
k__Bacteria;p__Chloroflexi;c__Anaerolineae;o__SBR1031;f__SHA-31;g__	0	0	0	0	0	0	0	0	0	0	0	0	0
k__Bacteria;p__Chloroflexi;c__Anaerolineae;o__SHA-20;f__;g__	0	0	0	0	0	0	0	0	0	0	0	0	0
k__Bacteria;p__Chloroflexi;c__C0119;o__;f__;g__	0	0	0	0	0	0.000124808	0	0	0	0	0	0	0
k__Bacteria;p__Chloroflexi;c__Chloroflexi;o__AKIW781;f__;g__	0	0	0	0	0	0	0	4.87488e-05	0	0	0	0	0
k__Bacteria;p__Chloroflexi;c__Chloroflexi;o__[Roseiflexales];f__[Kouleothrixaceae];g__	0	0	0	0	0	3.56595e-05	0	0	0	0	0	0	0
k__Bacteria;p__Chloroflexi;c__Dehalococcoidetes;o__Dehalococcoidales;f__Dehalococcoidaceae;g__	0	0	0	0	0	0	0	0	0	0	0	0	0
k__Bacteria;p__Chloroflexi;c__Dehalococcoidetes;o__GIF9;f__;g__	0	0	0	0	0	0	0	0	0	0	0	0	0
k__Bacteria;p__Chloroflexi;c__Ellin6529;o__;f__;g__	0	3.07958e-05	0	2.37445e-05	2.50564e-05	0.000267446	0	0.000324992	1.95986e-05	0	0	0	0
k__Bacteria;p__Chloroflexi;c__Gitt-GS-136;o__;f__;g__	0	0	0	0	0	0.000178298	0	0.000324992	3.91972e-05	2.31508e-05	0	0	0
k__Bacteria;p__Chloroflexi;c__Ktedonobacteria;o__JG30-KF-AS9;f__;g__	0	0	0	0	0	5.34893e-05	0	1.62496e-05	0	0	0	0	0
k__Bacteria;p__Chloroflexi;c__Ktedonobacteria;o__Ktedonobacterales;f__Ktedonobacteraceae;g__	0	0	0	0	0	0	0	6.49984e-05	0	0	0	0	0
k__Bacteria;p__Chloroflexi;c__SAR202;o__;f__;g__	0	0	0	0	0	0	0	0	0	0	0	0	0
k__Bacteria;p__Chloroflexi;c__TK17;o__;f__;g__	0	0	3.11323e-05	0	0	0	0	1.62496e-05	0	0	0	0	0
k__Bacteria;p__Chloroflexi;c__TK17;o__mle1-48;f__;g__	0	0	0	0	0	0	0	0	0	0	0	0	0
k__Bacteria;p__Chloroflexi;c__Thermomicrobia;o__;f__;g__	0	0	0	0	0	0	0	0	0	0	6.4189e-05	0	0
k__Bacteria;p__Chloroflexi;c__Thermomicrobia;o__AKYG1722;f__;g__	0	0	0	0	0	0.000106979	0.000262105	0.000747481	0.00305738	4.63017e-05	0	2.17151e-05	0
k__Bacteria;p__Chloroflexi;c__Thermomicrobia;o__JG30-KF-CM45;f__;g__	2.21661e-05	0	3.11323e-05	0.00073608	2.50564e-05	0.00269229	0.00124215	0.00308742	0.0041941	9.26033e-05	0.000256756	0.00710082	1.37521e-05
k__Bacteria;p__Chloroflexi;c__Thermomicrobia;o__Sphaerobacterales;f__;g__	0	0	0	0	0	0	0	0	0	0	0	0	0
k__Bacteria;p__Cyanobacteria;c__4C0d-2;o__YS2;f__;g__	0	0	0	0	0	0	0	0	0	0	0	0	0
k__Bacteria;p__Cyanobacteria;c__Chloroplast;o__;f__;g__	0	0	0	0	0	0	0	0	0	0	0	0	1.37521e-05
k__Bacteria;p__Cyanobacteria;c__Chloroplast;o__Cercozoa;f__Chlorarachniophyceae;g__	0	0	0	0	0	0	0	0	0	0	0	0	0
k__Bacteria;p__Cyanobacteria;c__Chloroplast;o__Chlorophyta;f__;g__	0	0	0	0	0	0	0	0	0	0	0	0	0
k__Bacteria;p__Cyanobacteria;c__Chloroplast;o__Stramenopiles;f__;g__	0	0	0	0	0	0	0	0	1.95986e-05	0	0	0	0.00521206
k__Bacteria;p__Cyanobacteria;c__Chloroplast;o__Streptophyta;f__;g__	0	0	0.000155661	0	0	0	0	0	0	0	0	0	0
k__Bacteria;p__Cyanobacteria;c__Chloroplast;o__UA01;f__;g__	0	0	0	0	0	0	0	0	0	2.31508e-05	0	0	0
k__Bacteria;p__Cyanobacteria;c__ML635J-21;o__;f__;g__	4.43321e-05	6.15915e-05	0	7.12335e-05	0	1.78298e-05	0.0637941	8.1248e-05	0.0212841	0.000370413	0	2.17151e-05	1.37521e-05
k__Bacteria;p__Cyanobacteria;c__Oscillatoriophycideae;o__Chroococcales;Other;Other	0	0	0	0	0	0	0	0	3.91972e-05	2.31508e-05	0.000128378	4.34301e-05	1.37521e-05
k__Bacteria;p__Cyanobacteria;c__Oscillatoriophycideae;o__Chroococcales;f__Cyanobacteriaceae;Other	0	0	0	0	0	0	0	0	0	0	0	0	0
k__Bacteria;p__Cyanobacteria;c__Oscillatoriophycideae;o__Chroococcales;f__Cyanobacteriaceae;g__	0	0	0	0	0	0	0	0	0	0	0	0	0
k__Bacteria;p__Cyanobacteria;c__Oscillatoriophycideae;o__Chroococcales;f__Cyanobacteriaceae;g__Cyanothece	0	0	0	0	0	0	0	0	0	0	0	0	0
k__Bacteria;p__Cyanobacteria;c__Oscillatoriophycideae;o__Chroococcales;f__Xenococcaceae;Other	0	0	0	0	0	0	0	0	7.83945e-05	9.26033e-05	6.4189e-05	2.17151e-05	2.75043e-05
k__Bacteria;p__Cyanobacteria;c__Oscillatoriophycideae;o__Chroococcales;f__Xenococcaceae;g__	0	0	0	7.12335e-05	0	0	0	0	0.000117592	2.31508e-05	0.000256756	4.34301e-05	2.75043e-05
k__Bacteria;p__Cyanobacteria;c__Oscillatoriophycideae;o__Oscillatoriales;f__Phormidiaceae;Other	0	0	0	0	0	0	0	0	0	0	0	0	2.75043e-05
k__Bacteria;p__Cyanobacteria;c__Oscillatoriophycideae;o__Oscillatoriales;f__Phormidiaceae;g__	0	0	0	0	0	0	0	0	0	0	0	0	0
k__Bacteria;p__Cyanobacteria;c__Synechococcophycideae;o__Pseudanabaenales;f__Pseudanabaenaceae;g__	0	0	0	0	0	0	0	0	0	0	0	0	0
k__Bacteria;p__Cyanobacteria;c__Synechococcophycideae;o__Pseudanabaenales;f__Pseudanabaenaceae;g__Leptolyngbya	0	0	0	0	0	0	0	0	0	0	0	0	0
k__Bacteria;p__Cyanobacteria;c__Synechococcophycideae;o__Synechococcales;f__Acaryochloridaceae;g__Acaryochloris	0	0	0	0	0	0	0	0	0	0	0	0	0
k__Bacteria;p__Cyanobacteria;c__Synechococcophycideae;o__Synechococcales;f__Synechococcaceae;g__Prochlorococcus	0	0	0	0	0	0	0	0	0	0	0	0	0.000316299
k__Bacteria;p__Elusimicrobia;c__Elusimicrobia;o__IIb;f__;g__	0	0	0	0	0	0	0	0	0	0	0	0	0
k__Bacteria;p__Fibrobacteres;c__TG3;o__TG3-1;f__;g__	0	0	0	0	0	0	0	0	0	0	0	0	0
k__Bacteria;p__Firmicutes;Other;Other;Other;Other	0	0	0	0	0	0	0	0	0	0	0	0	0
k__Bacteria;p__Firmicutes;c__Bacilli;o__Bacillales;Other;Other	0.00139646	0.000123183	0.00214813	0.0165024	0.000501128	1.78298e-05	0.000649565	0.000113747	9.79931e-05	0	6.4189e-05	0.000152005	0
k__Bacteria;p__Firmicutes;c__Bacilli;o__Bacillales;f__;g__	0.128519	0.123337	0.0030821	0.00185207	0.179103	0.000196127	0.000216522	0.000942476	1.95986e-05	0.0012733	6.4189e-05	0.000282296	4.12564e-05
k__Bacteria;p__Firmicutes;c__Bacilli;o__Bacillales;f__Alicyclobacillaceae;g__Alicyclobacillus	0	0	0	0	0	0	0	0	0	0	0	0	0
k__Bacteria;p__Firmicutes;c__Bacilli;o__Bacillales;f__Bacillaceae;Other	0.0118588	0.0165989	0.00672457	0.00785943	0.00754197	7.1319e-05	2.27918e-05	4.87488e-05	1.95986e-05	0.000763977	0.000192567	0.000825172	4.12564e-05
k__Bacteria;p__Firmicutes;c__Bacilli;o__Bacillales;f__Bacillaceae;g__	0.151771	0.106461	0.194981	0.315446	0.061789	0.000659701	0.00115098	0.00970101	0.156985	0.00416715	0.00558444	0.136349	0.000110017
k__Bacteria;p__Firmicutes;c__Bacilli;o__Bacillales;f__Bacillaceae;g__Bacillus	0.0778694	0.0386795	0.0587777	0.0659148	0.0452017	0.00151553	0.000136751	0.00191745	0.00043117	0.0728557	0.00250337	0.0117044	0.00171902
k__Bacteria;p__Firmicutes;c__Bacilli;o__Bacillales;f__Bacillaceae;g__Geobacillus	0	0	0	0	0	0	0	3.24992e-05	0	0	0	0	0
k__Bacteria;p__Firmicutes;c__Bacilli;o__Bacillales;f__Bacillaceae;g__Marinococcus	0	0	0	2.37445e-05	0	1.78298e-05	0	0	0.000117592	6.94525e-05	6.4189e-05	4.34301e-05	2.75043e-05
k__Bacteria;p__Firmicutes;c__Bacilli;o__Bacillales;f__Bacillaceae;g__Natronobacillus	0	0	0	0	0	0	0	0	0	0	0	0	0
k__Bacteria;p__Firmicutes;c__Bacilli;o__Bacillales;f__Bacillaceae;g__Virgibacillus	6.64982e-05	0.00307958	0.0323464	0.000451146	0.00353295	0.000124808	0.000102563	0	0	6.94525e-05	0	0.000390871	0
k__Bacteria;p__Firmicutes;c__Bacilli;o__Bacillales;f__Paenibacillaceae;g__	0.00412289	0	0	0.00135344	0	0	0.0052649	4.87488e-05	1.95986e-05	0	0	0	0
k__Bacteria;p__Firmicutes;c__Bacilli;o__Bacillales;f__Paenibacillaceae;g__Ammoniphilus	0	0	0	0	0.0045352	0	0	4.87488e-05	0	6.94525e-05	0.000449323	0	0
k__Bacteria;p__Firmicutes;c__Bacilli;o__Bacillales;f__Paenibacillaceae;g__Aneurinibacillus	0	0	0	0	0	0	0	3.24992e-05	0	0	0	0	0
k__Bacteria;p__Firmicutes;c__Bacilli;o__Bacillales;f__Paenibacillaceae;g__Brevibacillus	0	0	0	0.000498635	0	0	0.000410252	0	0.00605597	0.000162056	0.000577701	4.34301e-05	0
k__Bacteria;p__Firmicutes;c__Bacilli;o__Bacillales;f__Paenibacillaceae;g__Cohnella	0	3.07958e-05	6.22646e-05	4.7489e-05	2.50564e-05	3.56595e-05	0.00529908	0.000243744	0.000293979	0	0	0	0
k__Bacteria;p__Firmicutes;c__Bacilli;o__Bacillales;f__Paenibacillaceae;g__Paenibacillus	0.0224321	0.000123183	0.000155661	0.00394159	2.50564e-05	0.000552723	0.00939021	0.000779981	0.0116612	0.00254659	0.00686822	0.00453845	0
k__Bacteria;p__Firmicutes;c__Bacilli;o__Bacillales;f__Planococcaceae;Other	8.86643e-05	0.000338753	0.0263379	0.0109937	0.000125282	0.000160468	1.13959e-05	4.87488e-05	0.000470367	0.000208357	0.00128378	0.00013029	0
k__Bacteria;p__Firmicutes;c__Bacilli;o__Bacillales;f__Planococcaceae;g__	0.0158709	0.01161	0.373619	0.0332186	0.253019	0.000338765	0.000148146	0.000471238	0.00260662	0.376201	0.00211824	0.00171549	0.000275043
k__Bacteria;p__Firmicutes;c__Bacilli;o__Bacillales;f__Planococcaceae;g__Lysinibacillus	0.011482	0	0.0030821	0.0356168	5.01128e-05	3.56595e-05	0.000512815	0.00627234	0.216702	0.002917	0.103408	0.000217151	8.25128e-05
k__Bacteria;p__Firmicutes;c__Bacilli;o__Bacillales;f__Planococcaceae;g__Planococcus	0	0	0	0	0	1.78298e-05	0	0	0	0	0	0	0
k__Bacteria;p__Firmicutes;c__Bacilli;o__Bacillales;f__Planococcaceae;g__Planomicrobium	2.21661e-05	0.000277162	6.22646e-05	0	0.000576297	0	0	0	0	0.000902882	0	0	0
k__Bacteria;p__Firmicutes;c__Bacilli;o__Bacillales;f__Planococcaceae;g__Solibacillus	4.43321e-05	0	6.22646e-05	0.0372076	5.01128e-05	7.1319e-05	0	8.1248e-05	0	0	0	4.34301e-05	0
k__Bacteria;p__Firmicutes;c__Bacilli;o__Bacillales;f__Planococcaceae;g__Sporosarcina	0.0170679	0.49766	0.115314	0.00546124	0.437685	0.00130157	0.000501419	0.000617485	0.00101913	0.520708	0.0610437	0.00121604	0.00268167
k__Bacteria;p__Firmicutes;c__Bacilli;o__Bacillales;f__Thermoactinomycetaceae;g__	0	0	0	0	0	0	0	9.74976e-05	0	0	0	0	0
k__Bacteria;p__Firmicutes;c__Bacilli;o__Haloplasmatales;f__Haloplasmataceae;g__	0	0	0	0	0	0	0	0	0	0	0	0	0
k__Bacteria;p__Firmicutes;c__Bacilli;o__Lactobacillales;f__Aerococcaceae;g__	0	0	0	2.37445e-05	0	0	0	0	1.95986e-05	0	0	0	0
k__Bacteria;p__Firmicutes;c__Bacilli;o__Lactobacillales;f__Aerococcaceae;g__Alkalibacterium	0	0	0	0	0	0	0	0	0	0	0	0	0
k__Bacteria;p__Firmicutes;c__Bacilli;o__Lactobacillales;f__Enterococcaceae;g__Enterococcus	0	0	0	0	0	0	0	0	0	0	0	0	0.000770119
k__Bacteria;p__Firmicutes;c__Bacilli;o__Lactobacillales;f__Enterococcaceae;g__Vagococcus	0.0589396	0.181171	0.00249058	0.000712335	0.000125282	8.91488e-05	0.000102563	0.000276243	0.000960332	0.00159741	0.000192567	6.51452e-05	0.0335139
k__Bacteria;p__Firmicutes;c__Bacilli;o__Lactobacillales;f__Streptococcaceae;g__Streptococcus	0	0	0	0	0	0	0	0	0	0	0	0	0
k__Bacteria;p__Firmicutes;c__Clostridia;o__;f__;g__	0	0	0	0	0	0	0.000205126	0	0	0	0	0	0
k__Bacteria;p__Firmicutes;c__Clostridia;o__BSA2B-08;f__;g__	0	0	0	0	0	0	0	0	0	0	0	0	0
k__Bacteria;p__Firmicutes;c__Clostridia;o__Clostridiales;Other;Other	0	0	0	0	0	0	0	0	0	0	0	0	0
k__Bacteria;p__Firmicutes;c__Clostridia;o__Clostridiales;f__;g__	0	0	0	0	0	0	0	0	0	0	0	0	0
k__Bacteria;p__Firmicutes;c__Clostridia;o__Clostridiales;f__Christensenellaceae;g__	0	0	0	0	0	0	0	0	0	0	0	0	0
k__Bacteria;p__Firmicutes;c__Clostridia;o__Clostridiales;f__Clostridiaceae;g__	0	0	0	0	0	0	0	0	0	0	0	0	0
k__Bacteria;p__Firmicutes;c__Clostridia;o__Clostridiales;f__Clostridiaceae;g__Alkaliphilus	4.43321e-05	0	0	0	0	0	2.27918e-05	0	1.95986e-05	0	0.0823545	2.17151e-05	0
k__Bacteria;p__Firmicutes;c__Clostridia;o__Clostridiales;f__Clostridiaceae;g__Clostridiisalibacter	0	0	0	0	0	0	0	0	0	0	0	0	0
k__Bacteria;p__Firmicutes;c__Clostridia;o__Clostridiales;f__Clostridiaceae;g__Clostridium	2.21661e-05	0	0	0	2.50564e-05	0	0	3.24992e-05	0	0	0.010206	0	0
k__Bacteria;p__Firmicutes;c__Clostridia;o__Clostridiales;f__Clostridiaceae;g__Thermoanaerobacterium	0	0	0	0	0	0	0	4.87488e-05	0	0	0	0	0
k__Bacteria;p__Firmicutes;c__Clostridia;o__Clostridiales;f__Dehalobacteriaceae;g__Dehalobacterium	0	0	0	0	0	0	0	0	0	0	0	0	0
k__Bacteria;p__Firmicutes;c__Clostridia;o__Clostridiales;f__Lachnospiraceae;g__	0	0	0	0	0	0	0	0	0	0	0	0	0
k__Bacteria;p__Firmicutes;c__Clostridia;o__Clostridiales;f__Peptococcaceae;g__	0	0	0	0	0	1.78298e-05	0	3.24992e-05	0	0	0	0	0
k__Bacteria;p__Firmicutes;c__Clostridia;o__Clostridiales;f__Peptococcaceae;g__Dehalobacter_Syntrophobotulus	0	0	0	0	0	0	0	0	0	0	0	0	0
k__Bacteria;p__Firmicutes;c__Clostridia;o__Clostridiales;f__Peptococcaceae;g__Desulfitobacter	0	0	0	0	0	0	0	0	1.95986e-05	0	0	0	0
k__Bacteria;p__Firmicutes;c__Clostridia;o__Clostridiales;f__Peptococcaceae;g__Desulfosporosinus	0	0	0	0	0	0	0	0	0	0	0	0	0
k__Bacteria;p__Firmicutes;c__Clostridia;o__Clostridiales;f__Peptostreptococcaceae;g__	0	0	0	0	0	0	0	0	0	0	0	0	1.37521e-05
k__Bacteria;p__Firmicutes;c__Clostridia;o__Clostridiales;f__Ruminococcaceae;g__	0	0	0	0	0	0	0	0	0	0	0	0	1.37521e-05
k__Bacteria;p__Firmicutes;c__Clostridia;o__Clostridiales;f__[Acidaminobacteraceae];Other	0	0	0	0	0	0	0	0	0	0	0	0	0
k__Bacteria;p__Firmicutes;c__Clostridia;o__Clostridiales;f__[Acidaminobacteraceae];g__NP25	0	0	0	0	0	0	0	0	0	0	0	0	0
k__Bacteria;p__Firmicutes;c__Clostridia;o__Clostridiales;f__[Acidaminobacteraceae];g__WH1-8	0	0	0	0	0	0	0	0	0	0	0	0	0
k__Bacteria;p__Firmicutes;c__Clostridia;o__Clostridiales;f__[Mogibacteriaceae];g__Anaerovorax	0	0	0	0	0	0	0	0	0	0	0	0	0
k__Bacteria;p__Firmicutes;c__Clostridia;o__Clostridiales;f__[Tissierellaceae];g__	0	0	0	0	0	0	0	0	0	0	0.000770268	0	0
k__Bacteria;p__Firmicutes;c__Clostridia;o__Halanaerobiales;f__;g__	0	0	0	0	0	0	0	0	0	0	6.4189e-05	0	0
k__Bacteria;p__Firmicutes;c__Clostridia;o__Halanaerobiales;f__Halanaerobiaceae;g__	0	0	0	0	0	0	0	0	0	0	0	0	1.37521e-05
k__Bacteria;p__Firmicutes;c__Clostridia;o__Halanaerobiales;f__Halanaerobiaceae;g__Halanaerobium	0	0	0	0	0	0	0	0	0	0	0	0	0
k__Bacteria;p__Firmicutes;c__Clostridia;o__Halanaerobiales;f__Halobacteroidaceae;g__	0	0	0	0	0	0	0	0	0	0	0	0	0
k__Bacteria;p__Firmicutes;c__Clostridia;o__MBA08;f__;g__	0	0	0	0	0	0	0	0	0	0	0	0	0
k__Bacteria;p__Firmicutes;c__Clostridia;o__Natranaerobiales;f__Anaerobrancaceae;g__	0	0	0	0	0	0	0	0	0	0	0	0	0
k__Bacteria;p__Firmicutes;c__Clostridia;o__SHA-98;f__;g__	0	0	0	0	0	0	0	0	0	0	0	0	0
k__Bacteria;p__Firmicutes;c__Clostridia;o__Thermoanaerobacterales;f__Thermoanaerobacteraceae;g__	0	0	0	0	0	0	0	0	0	0	0	0	0
k__Bacteria;p__GN02;c__;o__;f__;g__	0	0	0	0	0	0	0	0	0	0	0	0	0
k__Bacteria;p__GN02;c__3BR-5F;o__;f__;g__	0	0	0	0	0	0	0	0	0	0	0	0	0
k__Bacteria;p__GN02;c__BD1-5;o__;f__;g__	0	0	0	0	0	0	0	0	0	0	0	0	0
k__Bacteria;p__GN02;c__GKS2-174;o__;f__;g__	0	0	0	0	0	0	0	0	0	0	0	0	0
k__Bacteria;p__GN04;c__GN15;o__;f__;g__	0	0	0	0	0	0	0	0	0	0	0	0	0
k__Bacteria;p__Gemmatimonadetes;c__;o__;f__;g__	0	0	0	0	0	3.56595e-05	0	3.24992e-05	0	0	0	0	0
k__Bacteria;p__Gemmatimonadetes;c__Gemm-1;o__;f__;g__	0	3.07958e-05	0	2.37445e-05	2.50564e-05	8.91488e-05	1.13959e-05	0.000373741	0	0	0	0	0
k__Bacteria;p__Gemmatimonadetes;c__Gemm-2;o__;f__;g__	0	0	0	0	0	0	0	0	0	2.31508e-05	0	0	0
k__Bacteria;p__Gemmatimonadetes;c__Gemm-3;o__;f__;g__	0	0	0	0	0	1.78298e-05	3.41876e-05	0.000942476	0	0	0	0	0
k__Bacteria;p__Gemmatimonadetes;c__Gemm-5;o__;f__;g__	0	0	0	0	0	0	0	6.49984e-05	1.95986e-05	4.63017e-05	0.000128378	2.17151e-05	0
k__Bacteria;p__Gemmatimonadetes;c__Gemmatimonadetes;o__;f__;g__	0	0	0	0	0	0	5.69794e-05	0.00110497	0	0	0	0	0
k__Bacteria;p__Gemmatimonadetes;c__Gemmatimonadetes;o__Ellin5290;f__;g__	0	0	0	0	0	0.000124808	0	0	0	0	0	0	0
k__Bacteria;p__Gemmatimonadetes;c__JL-ETNP-Z39;o__;f__;g__	0	0	0	0	0	0	0	0	0	0	0	0	0
k__Bacteria;p__Lentisphaerae;c__[Lentisphaeria];o__Victivallales;f__Victivallaceae;g__	0	0	0	0	0	0	0	0	0	0	0	0	0
k__Bacteria;p__Lentisphaerae;c__[Lentisphaeria];o__Z20;f__;g__	0	0	0	0	0	0	0	0	0	0	0	0	0
k__Bacteria;p__MVP-21;c__;o__;f__;g__	0	0	0	0	0	0	0	0	0	0	0	0	0
k__Bacteria;p__NKB19;c__;o__;f__;g__	0	0	0	0	0	0	0	0	0	0	0	0	1.37521e-05
k__Bacteria;p__NKB19;c__TSBW08;o__;f__;g__	0	0	0	0	0	0	0	0	0	0	0	2.17151e-05	0
k__Bacteria;p__Nitrospirae;c__Nitrospira;o__Nitrospirales;f__0319-6A21;g__	0	0	0	0	0	1.78298e-05	0	3.24992e-05	0	4.63017e-05	0	0	0
k__Bacteria;p__Nitrospirae;c__Nitrospira;o__Nitrospirales;f__Nitrospiraceae;g__Nitrospira	0	0	0	0	0	3.56595e-05	0	0	0	0	0	0	0
k__Bacteria;p__OD1;c__;o__;f__;g__	0	0	0	0	0	0	0	0	0	0	0	0	0
k__Bacteria;p__OD1;c__ZB2;o__;f__;g__	0	0	0	0	0	0	0	0	0	0	0	0	0
k__Bacteria;p__OP8;c__SAW1_B6;o__;f__;g__	0	0	0	0	0	0	0	0	0	0	0	0	0
k__Bacteria;p__OP9;c__JS1;o__BA021;f__;g__	0	0	0	0	0	0	0	0	0	0	0	0	0
k__Bacteria;p__Planctomycetes;c__;o__;f__;g__	0	0	0	0	0	0	0	0	0	0	0	0	0
k__Bacteria;p__Planctomycetes;c__ODP123;o__;f__;g__	0	0	0	0	0	0	0	0	0	0	0	0	0
k__Bacteria;p__Planctomycetes;c__OM190;o__agg27;f__;g__	0	0	0	0	0	0	0	0	0	0	0	0	5.50085e-05
k__Bacteria;p__Planctomycetes;c__Phycisphaerae;o__AKAU3564;f__;g__	0	0	0	0	0	0	0	0	0	0	0	0	0
k__Bacteria;p__Planctomycetes;c__Phycisphaerae;o__CCM11a;f__;g__	0	0	0	0	0	0	0	0	0	0	0	0	0
k__Bacteria;p__Planctomycetes;c__Phycisphaerae;o__Phycisphaerales;f__;g__	0	0	0	0	0	0	0	0	0	0	0	0	0.000206282
k__Bacteria;p__Planctomycetes;c__Phycisphaerae;o__Phycisphaerales;f__Phycisphaeraceae;g__	0	0	0	0	0	0	0	0	0	0	0	0	0.00159525
k__Bacteria;p__Planctomycetes;c__Phycisphaerae;o__Pla1;f__;g__	0	0	0	0	0	0	0	0	0	0	0	0	0
k__Bacteria;p__Planctomycetes;c__Phycisphaerae;o__mle1-8;f__;g__	0	0	0	0	0	0	0	0	0	0	0	0	0
k__Bacteria;p__Planctomycetes;c__Planctomycetia;o__Gemmatales;f__Isosphaeraceae;g__	0	0	0	0	0	1.78298e-05	2.27918e-05	0.000162496	0	0	0	0	0
k__Bacteria;p__Planctomycetes;c__Planctomycetia;o__Pirellulales;f__Pirellulaceae;g__	0	0	0	0	0	0	0.00255268	0	0	0	0	0	0.0117718
k__Bacteria;p__Planctomycetes;c__Planctomycetia;o__Planctomycetales;f__Planctomycetaceae;g__Planctomyces	0	0	0	0	0	0	0.000136751	0	0	0	0	0	0.0016365
k__Bacteria;p__Planctomycetes;c__vadinHA49;o__PeHg47;f__;g__	0	0	0	0	0	0	0	0	0	0	0	0	0
k__Bacteria;p__Proteobacteria;Other;Other;Other;Other	0	0	0	0	0	0	0	0	0	0	0	0	0
k__Bacteria;p__Proteobacteria;c__;o__;f__;g__	0	0	0	0	0	0	0	0	0	0	0	0	0
k__Bacteria;p__Proteobacteria;c__Alphaproteobacteria;Other;Other;Other	0	0	0	0	0	0	0	0	0	0	0	0	0.000110017
k__Bacteria;p__Proteobacteria;c__Alphaproteobacteria;o__;f__;g__	0	0	0	7.12335e-05	0	0.000178298	0	0	0	4.63017e-05	0.000128378	0	0.000123769
k__Bacteria;p__Proteobacteria;c__Alphaproteobacteria;o__BD7-3;f__;g__	0	0	0	0	0	0	0	0	3.91972e-05	2.31508e-05	0	0	0.00116893
k__Bacteria;p__Proteobacteria;c__Alphaproteobacteria;o__Caulobacterales;f__Caulobacteraceae;g__	0	0	0	0	2.50564e-05	0	0	9.74976e-05	0	0	0	0	0
k__Bacteria;p__Proteobacteria;c__Alphaproteobacteria;o__Caulobacterales;f__Caulobacteraceae;g__Brevundimonas	0.000243827	0.000123183	0.000155661	0.220088	0.000200451	0.0114467	0.024843	0.00658109	0.000685952	0.000115754	0.304192	0.0499012	0.00832004
k__Bacteria;p__Proteobacteria;c__Alphaproteobacteria;o__Caulobacterales;f__Caulobacteraceae;g__Mycoplana	4.43321e-05	0	6.22646e-05	0	0	0.000445744	7.97712e-05	0.00825479	0	0	0	0	0.000110017
k__Bacteria;p__Proteobacteria;c__Alphaproteobacteria;o__Caulobacterales;f__Caulobacteraceae;g__Phenylobacterium	2.21661e-05	3.07958e-05	3.11323e-05	7.12335e-05	2.50564e-05	0.00128374	9.11671e-05	0.0322879	0.00013719	0	0	0	0
k__Bacteria;p__Proteobacteria;c__Alphaproteobacteria;o__Ellin329;f__;g__	0	0	0	0	0	0.00140855	0	3.24992e-05	0	0	0	0	0
k__Bacteria;p__Proteobacteria;c__Alphaproteobacteria;o__Kiloniellales;f__;g__	0	0	0	0	0	0	0	0	1.95986e-05	0	6.4189e-05	0	0.0250426
k__Bacteria;p__Proteobacteria;c__Alphaproteobacteria;o__Kiloniellales;f__Kiloniellaceae;g__Thalassospira	0	0	0	0	0	0	0	0	0	0	0	0	0
k__Bacteria;p__Proteobacteria;c__Alphaproteobacteria;o__Kordiimonadales;f__Kordiimonadaceae;g__	0	0	0	0	0	0	0	0	0	0	0	0	0.000343803
k__Bacteria;p__Proteobacteria;c__Alphaproteobacteria;o__Rhizobiales;Other;Other	0	0	0	0.00320551	0	0.000410085	1.13959e-05	3.24992e-05	0.000235183	0	0.00860132	0.0160691	0.000206282
k__Bacteria;p__Proteobacteria;c__Alphaproteobacteria;o__Rhizobiales;f__;g__	0.00011083	6.15915e-05	9.33968e-05	7.12335e-05	0.000125282	0.00479621	0.0866087	0.00256744	0.0556405	0.000486167	0.000385134	0.00236694	0.000316299
k__Bacteria;p__Proteobacteria;c__Alphaproteobacteria;o__Rhizobiales;f__Beijerinckiaceae;Other	0	0	0	0	0	1.78298e-05	0	8.1248e-05	0	0	0	0	0
k__Bacteria;p__Proteobacteria;c__Alphaproteobacteria;o__Rhizobiales;f__Beijerinckiaceae;g__	0	0	0	0	0	1.78298e-05	1.13959e-05	1.62496e-05	7.83945e-05	0	6.4189e-05	6.51452e-05	0.00107267
k__Bacteria;p__Proteobacteria;c__Alphaproteobacteria;o__Rhizobiales;f__Bradyrhizobiaceae;Other	2.21661e-05	3.07958e-05	3.11323e-05	7.12335e-05	5.01128e-05	0.00604429	0.000250709	0.0133734	0.00823142	0.000115754	0	0.000304011	0.00119644
k__Bacteria;p__Proteobacteria;c__Alphaproteobacteria;o__Rhizobiales;f__Bradyrhizobiaceae;g__	0.00011083	0	3.11323e-05	0	0	0.00420782	0.000809108	0.00326617	0.00507604	0.000115754	6.4189e-05	8.68602e-05	1.37521e-05
k__Bacteria;p__Proteobacteria;c__Alphaproteobacteria;o__Rhizobiales;f__Bradyrhizobiaceae;g__Balneimonas	0	0	0	0	0	3.56595e-05	0.000227918	0.000292493	0.00099953	0	0	0	0
k__Bacteria;p__Proteobacteria;c__Alphaproteobacteria;o__Rhizobiales;f__Bradyrhizobiaceae;g__Bosea	0.000199495	6.15915e-05	6.22646e-05	0.000118723	0.000125282	0.143155	7.97712e-05	0.0157134	1.95986e-05	0	0	0	1.37521e-05
k__Bacteria;p__Proteobacteria;c__Alphaproteobacteria;o__Rhizobiales;f__Brucellaceae;Other	0	0	0	0	0	0	0	0	0	0	0.000577701	0	0
k__Bacteria;p__Proteobacteria;c__Alphaproteobacteria;o__Rhizobiales;f__Brucellaceae;g__Ochrobactrum	0.196635	0.00594358	0.000965101	0.0154577	0.000375846	0.00959241	0.0865631	0.00716607	0.0819222	0.00129645	0.0464728	0.00169377	0.0963337
k__Bacteria;p__Proteobacteria;c__Alphaproteobacteria;o__Rhizobiales;f__Hyphomicrobiaceae;Other	0	0	0	0	0	5.34893e-05	0	0.00110497	0	2.31508e-05	0.000128378	4.34301e-05	0
k__Bacteria;p__Proteobacteria;c__Alphaproteobacteria;o__Rhizobiales;f__Hyphomicrobiaceae;g__	0	0	9.33968e-05	0	0	0.000213957	0	0.00040624	3.91972e-05	2.31508e-05	0	0	0.000756367
k__Bacteria;p__Proteobacteria;c__Alphaproteobacteria;o__Rhizobiales;f__Hyphomicrobiaceae;g__Devosia	4.43321e-05	0	6.22646e-05	0.000166212	2.50564e-05	0.00206825	0.0562501	0.000991225	0.0150909	0.000231508	0.00064189	0.00191092	1.37521e-05
k__Bacteria;p__Proteobacteria;c__Alphaproteobacteria;o__Rhizobiales;f__Hyphomicrobiaceae;g__Hyphomicrobium	0	3.07958e-05	6.22646e-05	9.4978e-05	0	0.000338765	0.000136751	0.000194995	0.000176388	4.63017e-05	0	0.000846887	0.000151273
k__Bacteria;p__Proteobacteria;c__Alphaproteobacteria;o__Rhizobiales;f__Hyphomicrobiaceae;g__Pedomicrobium	2.21661e-05	0	3.11323e-05	0	2.50564e-05	0.000196127	0	0.00604485	0	2.31508e-05	0	2.17151e-05	0
k__Bacteria;p__Proteobacteria;c__Alphaproteobacteria;o__Rhizobiales;f__Hyphomicrobiaceae;g__Rhodoplanes	2.21661e-05	0	0.000124529	0.000118723	0.000200451	0.00360161	0.000113959	0.0253006	0.000333177	9.26033e-05	0	0.000238866	0
k__Bacteria;p__Proteobacteria;c__Alphaproteobacteria;o__Rhizobiales;f__Methylobacteriaceae;g__Methylobacterium	0.000177329	0.00021557	0.000124529	0.00026119	0.000375846	0.33552	0.000649565	0.00272993	0.000646754	0.000578771	0	2.17151e-05	0.000605094
k__Bacteria;p__Proteobacteria;c__Alphaproteobacteria;o__Rhizobiales;f__Methylocystaceae;g__	0	0	0	0	2.50564e-05	0.000124808	0.000934462	0.000568736	1.95986e-05	0	0	0	0
k__Bacteria;p__Proteobacteria;c__Alphaproteobacteria;o__Rhizobiales;f__Methylocystaceae;g__Methylosinus	0	0	0	0	0	0.000178298	1.13959e-05	0.0182158	1.95986e-05	0	0	0	0
k__Bacteria;p__Proteobacteria;c__Alphaproteobacteria;o__Rhizobiales;f__Methylocystaceae;g__Pleomorphomonas	0	0	0	0	0	0	0	0	0	0	0	0	0
k__Bacteria;p__Proteobacteria;c__Alphaproteobacteria;o__Rhizobiales;f__Phyllobacteriaceae;g__	0.000930975	0.000585119	0.000342455	0.0157189	2.50564e-05	0.0390828	0.032729	0.0474813	0.0920351	0.00159741	0.147185	0.614623	0.025689
k__Bacteria;p__Proteobacteria;c__Alphaproteobacteria;o__Rhizobiales;f__Phyllobacteriaceae;g__Mesorhizobium	0	0	0	0	0	0	0	0	0	2.31508e-05	0	0	0.00019253
k__Bacteria;p__Proteobacteria;c__Alphaproteobacteria;o__Rhizobiales;f__Phyllobacteriaceae;g__Nitratireductor	0	0	0	0	0	1.78298e-05	0	0	0	0	0.000513512	0.000325726	1.37521e-05
k__Bacteria;p__Proteobacteria;c__Alphaproteobacteria;o__Rhizobiales;f__Rhizobiaceae;g__Agrobacterium	0	3.07958e-05	9.33968e-05	2.37445e-05	5.01128e-05	0.0209856	0.000455835	0.00177121	0.000607557	2.31508e-05	6.4189e-05	2.17151e-05	2.75043e-05
k__Bacteria;p__Proteobacteria;c__Alphaproteobacteria;o__Rhizobiales;f__Rhizobiaceae;g__Kaistia	0	0	0	0	0	0.000213957	0.000866087	1.62496e-05	0.0250862	0.000185207	0	0.000108575	0
k__Bacteria;p__Proteobacteria;c__Alphaproteobacteria;o__Rhizobiales;f__Rhodobiaceae;g__	0	0	0	0	0	0.000106979	0	8.1248e-05	1.95986e-05	2.31508e-05	0	0	0
k__Bacteria;p__Proteobacteria;c__Alphaproteobacteria;o__Rhizobiales;f__Xanthobacteraceae;Other	0	0	0	0	0	1.78298e-05	0	0	3.91972e-05	0	0	2.17151e-05	0.000151273
k__Bacteria;p__Proteobacteria;c__Alphaproteobacteria;o__Rhizobiales;f__Xanthobacteraceae;g__Labrys	0	0	0	0	0	0.0028171	0	0	0	0	0	0	0
k__Bacteria;p__Proteobacteria;c__Alphaproteobacteria;o__Rhodobacterales;f__Hyphomonadaceae;g__	0	0	0	0	0	3.56595e-05	0	1.62496e-05	0	0	0	2.17151e-05	0.00151273
k__Bacteria;p__Proteobacteria;c__Alphaproteobacteria;o__Rhodobacterales;f__Hyphomonadaceae;g__Hirschia	0	0	0	0	0	0	0	0	0	2.31508e-05	0.000128378	2.17151e-05	0.000123769
k__Bacteria;p__Proteobacteria;c__Alphaproteobacteria;o__Rhodobacterales;f__Hyphomonadaceae;g__Hyphomonas	0	0	0	0	0	0	0	0	0	0	0	0	9.62649e-05
k__Bacteria;p__Proteobacteria;c__Alphaproteobacteria;o__Rhodobacterales;f__Hyphomonadaceae;g__Oceanicaulis	0	0	0	0	0	0	0	0	0	2.31508e-05	0.000128378	0	0.00270917
k__Bacteria;p__Proteobacteria;c__Alphaproteobacteria;o__Rhodobacterales;f__Rhodobacteraceae;Other	0	0	3.11323e-05	0	2.50564e-05	0.000517063	1.13959e-05	0	0.000333177	6.94525e-05	0.00564863	0.00564591	0.00592717
k__Bacteria;p__Proteobacteria;c__Alphaproteobacteria;o__Rhodobacterales;f__Rhodobacteraceae;g__	2.21661e-05	0	0	0.000142467	7.51691e-05	0.000641871	0	0.000211245	0.000372374	0.000486167	0.000898646	0.000390871	0.0312311
k__Bacteria;p__Proteobacteria;c__Alphaproteobacteria;o__Rhodobacterales;f__Rhodobacteraceae;g__Amaricoccus	0	0	3.11323e-05	0	5.01128e-05	0	0	0	7.83945e-05	4.63017e-05	0.000128378	4.34301e-05	0.00262666
k__Bacteria;p__Proteobacteria;c__Alphaproteobacteria;o__Rhodobacterales;f__Rhodobacteraceae;g__Anaerospora	0	0	0	0	0	0	0	0	3.91972e-05	0	6.4189e-05	4.34301e-05	1.37521e-05
k__Bacteria;p__Proteobacteria;c__Alphaproteobacteria;o__Rhodobacterales;f__Rhodobacteraceae;g__Loktanella	0	0	0	0	0	0	0	0	0	2.31508e-05	0	0	0
k__Bacteria;p__Proteobacteria;c__Alphaproteobacteria;o__Rhodobacterales;f__Rhodobacteraceae;g__Marivita	0	0	0	0	0	0	0	0	3.91972e-05	2.31508e-05	0	0	0.00122394
k__Bacteria;p__Proteobacteria;c__Alphaproteobacteria;o__Rhodobacterales;f__Rhodobacteraceae;g__Paracoccus	2.21661e-05	0	0.0171539	0	0	3.56595e-05	0.000797712	0.000129997	0	2.31508e-05	0	2.17151e-05	0
k__Bacteria;p__Proteobacteria;c__Alphaproteobacteria;o__Rhodobacterales;f__Rhodobacteraceae;g__Rhodobaca	0	0	0	0	0	0	0	0	0	0	0	0	0.000220034
k__Bacteria;p__Proteobacteria;c__Alphaproteobacteria;o__Rhodobacterales;f__Rhodobacteraceae;g__Rhodobacter	0	0	0	0	0	0	0	0.00903477	0	0	0	0	0
k__Bacteria;p__Proteobacteria;c__Alphaproteobacteria;o__Rhodobacterales;f__Rhodobacteraceae;g__Rhodovulum	0	0	0	0	0	0	0	0	1.95986e-05	0	0	0	0
k__Bacteria;p__Proteobacteria;c__Alphaproteobacteria;o__Rhodobacterales;f__Rhodobacteraceae;g__Rubellimicrobium	0	0	0	0	0	1.78298e-05	0	0.000178746	0	0	0	0	0
k__Bacteria;p__Proteobacteria;c__Alphaproteobacteria;o__Rhodospirillales;f__;g__	0	0	9.33968e-05	0	0	0.000445744	0	0.000276243	0	2.31508e-05	6.4189e-05	0	6.87607e-05
k__Bacteria;p__Proteobacteria;c__Alphaproteobacteria;o__Rhodospirillales;f__Acetobacteraceae;g__	6.64982e-05	6.15915e-05	0	0	5.01128e-05	0.000106979	0.0022222	0.0306792	0.000235183	0	6.4189e-05	0.00132462	0
k__Bacteria;p__Proteobacteria;c__Alphaproteobacteria;o__Rhodospirillales;f__Acetobacteraceae;g__Roseococcus	0	0	0	0	0	0	0	0.00103997	0	0	0	0	0
k__Bacteria;p__Proteobacteria;c__Alphaproteobacteria;o__Rhodospirillales;f__Rhodospirillaceae;Other	0	0	0	0	0	0	0	0	0	0	0	0	1.37521e-05
k__Bacteria;p__Proteobacteria;c__Alphaproteobacteria;o__Rhodospirillales;f__Rhodospirillaceae;g__	2.21661e-05	0	9.33968e-05	4.7489e-05	0	0.00213957	0	0.000146246	5.87959e-05	2.31508e-05	6.4189e-05	2.17151e-05	0.00319049
k__Bacteria;p__Proteobacteria;c__Alphaproteobacteria;o__Rhodospirillales;f__Rhodospirillaceae;g__Azospirillum	0	0	0	0	0	0.00208608	0	0.00079623	0	0	0	0	2.75043e-05
k__Bacteria;p__Proteobacteria;c__Alphaproteobacteria;o__Rhodospirillales;f__Rhodospirillaceae;g__Inquilinus	0	0	3.11323e-05	0	0	7.1319e-05	0	0	0	0	0	0	0
k__Bacteria;p__Proteobacteria;c__Alphaproteobacteria;o__Rhodospirillales;f__Rhodospirillaceae;g__Novispirillum	0	0	0	0	0	0	0	0	0	0	0	0	0
k__Bacteria;p__Proteobacteria;c__Alphaproteobacteria;o__Rhodospirillales;f__Rhodospirillaceae;g__Phaeospirillum	0	0	0	0	0	7.1319e-05	0	3.24992e-05	0	0	0	0	0
k__Bacteria;p__Proteobacteria;c__Alphaproteobacteria;o__Rhodospirillales;f__Rhodospirillaceae;g__Rhodovibrio	0	0	0	0	0	0	0	0	0	0	0	0	0
k__Bacteria;p__Proteobacteria;c__Alphaproteobacteria;o__Rickettsiales;f__;g__	0	0	0	0	0	0.000213957	0	0	0	0	0	0	0.000137521
k__Bacteria;p__Proteobacteria;c__Alphaproteobacteria;o__Rickettsiales;f__Rickettsiaceae;g__	0	0	0	0	0	0	0	0	0	0	0	0	0.00492326
k__Bacteria;p__Proteobacteria;c__Alphaproteobacteria;o__Rickettsiales;f__mitochondria;Other	0	0	3.11323e-05	7.12335e-05	0	0	0	0	0	0	0	0	0
k__Bacteria;p__Proteobacteria;c__Alphaproteobacteria;o__Rickettsiales;f__mitochondria;g__	2.21661e-05	0	0	0	0	0.00372642	0	0	0	0	0	0	0
k__Bacteria;p__Proteobacteria;c__Alphaproteobacteria;o__Sphingomonadales;Other;Other	6.64982e-05	0	0.000155661	0	0	0.00800556	2.27918e-05	0.010806	5.87959e-05	0	6.4189e-05	2.17151e-05	0.000261291
k__Bacteria;p__Proteobacteria;c__Alphaproteobacteria;o__Sphingomonadales;f__Erythrobacteraceae;g__	2.21661e-05	3.07958e-05	0	4.7489e-05	0	0.000909318	0	0.00165746	5.87959e-05	6.94525e-05	6.4189e-05	2.17151e-05	0.000123769
k__Bacteria;p__Proteobacteria;c__Alphaproteobacteria;o__Sphingomonadales;f__Erythrobacteraceae;g__Lutibacterium	0	0	6.22646e-05	0	0	3.56595e-05	0	3.24992e-05	0	0	0	0	1.37521e-05
k__Bacteria;p__Proteobacteria;c__Alphaproteobacteria;o__Sphingomonadales;f__Sphingomonadaceae;Other	0	0	0	0	0	0	0	0.000194995	0	0	0	0	0
k__Bacteria;p__Proteobacteria;c__Alphaproteobacteria;o__Sphingomonadales;f__Sphingomonadaceae;g__	0	0	0	0	0	5.34893e-05	2.27918e-05	0.00102372	0.000901537	0	0	0	0
k__Bacteria;p__Proteobacteria;c__Alphaproteobacteria;o__Sphingomonadales;f__Sphingomonadaceae;g__Sphingobium	0	0	3.11323e-05	0	0	0.000160468	0	0.000341241	0	0	0	0	0
k__Bacteria;p__Proteobacteria;c__Alphaproteobacteria;o__Sphingomonadales;f__Sphingomonadaceae;g__Sphingomonas	6.64982e-05	0.00021557	0.000186794	0.000213701	0.000300677	0.0170987	0.167725	0.0460838	0.0765914	0.000879731	0.000192567	8.68602e-05	0.000275043
k__Bacteria;p__Proteobacteria;c__Alphaproteobacteria;o__Sphingomonadales;f__Sphingomonadaceae;g__Sphingopyxis	0	0	0	2.37445e-05	0	0.000410085	0	0.00287618	0	2.31508e-05	0	0	0.000123769
k__Bacteria;p__Proteobacteria;c__Betaproteobacteria;o__;f__;g__	0	0	0	0	0	0	0	6.49984e-05	0	0	0	2.17151e-05	0
k__Bacteria;p__Proteobacteria;c__Betaproteobacteria;o__Burkholderiales;f__;g__	0	0	0	0	2.50564e-05	0	0	0.00394865	0	0	0	0	0
k__Bacteria;p__Proteobacteria;c__Betaproteobacteria;o__Burkholderiales;f__Alcaligenaceae;g__	0.0257348	0.00080069	0.00323776	0.0366853	0.000350789	0.117873	0.276795	0.000438739	0.00450768	0.000208357	0.164773	0.0043213	0.247415
k__Bacteria;p__Proteobacteria;c__Betaproteobacteria;o__Burkholderiales;f__Alcaligenaceae;g__Achromobacter	0	0	3.11323e-05	0.000522379	0.000100226	0.00492101	0.0244784	3.24992e-05	0.00556601	9.26033e-05	0.000256756	0	0.000261291
k__Bacteria;p__Proteobacteria;c__Betaproteobacteria;o__Burkholderiales;f__Alcaligenaceae;g__Alcaligenes	0.00350224	0.000153979	0	0.000688591	0	1.78298e-05	0	0.000146246	9.79931e-05	0	0.000128378	2.17151e-05	0.0293333
k__Bacteria;p__Proteobacteria;c__Betaproteobacteria;o__Burkholderiales;f__Burkholderiaceae;Other	0	0	3.11323e-05	0	0	7.1319e-05	0	0	0	0	0	0	0
k__Bacteria;p__Proteobacteria;c__Betaproteobacteria;o__Burkholderiales;f__Burkholderiaceae;g__	0	0	0	0	0	1.78298e-05	0	0.000162496	0	0	0	0	0
k__Bacteria;p__Proteobacteria;c__Betaproteobacteria;o__Burkholderiales;f__Burkholderiaceae;g__Burkholderia	0	0	0	0	0	0.000374425	0	0.000178746	0	2.31508e-05	0	0	1.37521e-05
k__Bacteria;p__Proteobacteria;c__Betaproteobacteria;o__Burkholderiales;f__Comamonadaceae;Other	0.000177329	0.000123183	9.33968e-05	0.000213701	7.51691e-05	0.000231787	0.000273501	0.184124	5.87959e-05	0	0	2.17151e-05	0
k__Bacteria;p__Proteobacteria;c__Betaproteobacteria;o__Burkholderiales;f__Comamonadaceae;g__	0.000177329	9.23873e-05	0.000217926	0.000118723	5.01128e-05	0.000392255	6.83753e-05	0.135278	0	2.31508e-05	0	2.17151e-05	2.75043e-05
k__Bacteria;p__Proteobacteria;c__Betaproteobacteria;o__Burkholderiales;f__Comamonadaceae;g__Curvibacter	0	0	0	2.37445e-05	0	0	0	3.24992e-05	0	0	0	0	1.37521e-05
k__Bacteria;p__Proteobacteria;c__Betaproteobacteria;o__Burkholderiales;f__Comamonadaceae;g__Lampropedia	0	3.07958e-05	0	0	0	1.78298e-05	0	0	0.00370414	4.63017e-05	0	0	0
k__Bacteria;p__Proteobacteria;c__Betaproteobacteria;o__Burkholderiales;f__Comamonadaceae;g__Methylibium	0	0	0	0	0	0	3.41876e-05	0	5.87959e-05	0	0	0	0
k__Bacteria;p__Proteobacteria;c__Betaproteobacteria;o__Burkholderiales;f__Comamonadaceae;g__Ramlibacter	0	0	0	0	0	0	0	0.000471238	0	0	0	0	0
k__Bacteria;p__Proteobacteria;c__Betaproteobacteria;o__Burkholderiales;f__Comamonadaceae;g__Variovorax	0	0	0	2.37445e-05	2.50564e-05	0.00590165	0.000398856	0.00138122	0	0	0	0	1.37521e-05
k__Bacteria;p__Proteobacteria;c__Betaproteobacteria;o__Burkholderiales;f__Oxalobacteraceae;Other	0	0	0	0	2.50564e-05	0	0	0.00440364	0	0	0	0	0
k__Bacteria;p__Proteobacteria;c__Betaproteobacteria;o__Burkholderiales;f__Oxalobacteraceae;g__	0	0	6.22646e-05	0	0	0.000106979	0	0.0041924	0.0120923	0.000231508	0	0	0.000151273
k__Bacteria;p__Proteobacteria;c__Betaproteobacteria;o__Burkholderiales;f__Oxalobacteraceae;g__Cupriavidus	0	0	0	2.37445e-05	2.50564e-05	0	0.000205126	0.00893728	1.95986e-05	0	0	0	0
k__Bacteria;p__Proteobacteria;c__Betaproteobacteria;o__Burkholderiales;f__Oxalobacteraceae;g__Janthinobacterium	0	0	0	0	0	0	0	0	0	0	0	0	6.87607e-05
k__Bacteria;p__Proteobacteria;c__Betaproteobacteria;o__Burkholderiales;f__Oxalobacteraceae;g__Ralstonia	2.21661e-05	0	0	0	0	1.78298e-05	2.27918e-05	0.000243744	0	6.94525e-05	0	0	1.37521e-05
k__Bacteria;p__Proteobacteria;c__Betaproteobacteria;o__MND1;f__;g__	0	6.15915e-05	3.11323e-05	0	0	0	0	0.000129997	0	0	0	2.17151e-05	0
k__Bacteria;p__Proteobacteria;c__Betaproteobacteria;o__Nitrosomonadales;f__Nitrosomonadaceae;g__	0	0	0	0	0	1.78298e-05	0	1.62496e-05	0	0	0	0	0
k__Bacteria;p__Proteobacteria;c__Betaproteobacteria;o__Rhodocyclales;f__Rhodocyclaceae;Other	0	0	0	0	0	0	0	0	0	0	0	0	2.75043e-05
k__Bacteria;p__Proteobacteria;c__Betaproteobacteria;o__Rhodocyclales;f__Rhodocyclaceae;g__	0	0	0	0	0	7.1319e-05	0	0.00300617	0	0	0	0	0
k__Bacteria;p__Proteobacteria;c__Deltaproteobacteria;o__;f__;g__	0	0	0	0	0	0	0	1.62496e-05	0	2.31508e-05	0	0	0.000550085
k__Bacteria;p__Proteobacteria;c__Deltaproteobacteria;o__Bdellovibrionales;f__Bacteriovoracaceae;g__	0	0	0	0	0	0	0	0	0	0	0	0	0.000137521
k__Bacteria;p__Proteobacteria;c__Deltaproteobacteria;o__Bdellovibrionales;f__Bacteriovoracaceae;g__Bacteriovorax	0	0	0	0	0	0	0	0	0	0	0	0	0.00038506
k__Bacteria;p__Proteobacteria;c__Deltaproteobacteria;o__Bdellovibrionales;f__Bdellovibrionaceae;g__	0	0	0	0	0	0	0	0	0	0	0	0	0
k__Bacteria;p__Proteobacteria;c__Deltaproteobacteria;o__Bdellovibrionales;f__Bdellovibrionaceae;g__Bdellovibrio	0	0	0	0	0	0	0	3.24992e-05	0	0	0	0	0
k__Bacteria;p__Proteobacteria;c__Deltaproteobacteria;o__Desulfarculales;f__Desulfarculaceae;g__	0	0	0	0	0	0	0	0	0	0	0	0	0
k__Bacteria;p__Proteobacteria;c__Deltaproteobacteria;o__Desulfobacterales;f__Desulfobacteraceae;Other	0	0	0	0	0	0	0	0	0	0	0	0	0
k__Bacteria;p__Proteobacteria;c__Deltaproteobacteria;o__Desulfobacterales;f__Desulfobacteraceae;g__	0	0	0	0	0	3.56595e-05	0	0	7.83945e-05	6.94525e-05	0.000256756	4.34301e-05	6.87607e-05
k__Bacteria;p__Proteobacteria;c__Deltaproteobacteria;o__Desulfobacterales;f__Desulfobacteraceae;g__Desulfococcus	0	0	0	0	0	0	0	0	0	0	0	0	0
k__Bacteria;p__Proteobacteria;c__Deltaproteobacteria;o__Desulfobacterales;f__Desulfobacteraceae;g__Desulfosarcina	0	0	0	0	0	0	0	0	0	0	0	0	0
k__Bacteria;p__Proteobacteria;c__Deltaproteobacteria;o__Desulfobacterales;f__Desulfobulbaceae;g__	0	0	0	0	0	0	0	0	3.91972e-05	0	0	2.17151e-05	1.37521e-05
k__Bacteria;p__Proteobacteria;c__Deltaproteobacteria;o__Desulfobacterales;f__Desulfobulbaceae;g__Desulfobulbus	0	0	0	0	0	0	0	0	0	0	0	0	0
k__Bacteria;p__Proteobacteria;c__Deltaproteobacteria;o__Desulfovibrionales;f__Desulfohalobiaceae;g__	0	0	0	0	0	0	0	0	0	0	0	0	0
k__Bacteria;p__Proteobacteria;c__Deltaproteobacteria;o__Desulfovibrionales;f__Desulfohalobiaceae;g__Desulfovermiculus	0	0	0	0	0	0	0	0	0	0	6.4189e-05	0	0
k__Bacteria;p__Proteobacteria;c__Deltaproteobacteria;o__Desulfovibrionales;f__Desulfovibrionaceae;g__Desulfovibrio	0	0	0	0	0	0	0	0	0	0	0	0	0
k__Bacteria;p__Proteobacteria;c__Deltaproteobacteria;o__Desulfuromonadales;f__Pelobacteraceae;g__	0	0	0	0	0	0	0	0	0	0	0	0	0
k__Bacteria;p__Proteobacteria;c__Deltaproteobacteria;o__GMD14H09;f__;g__	2.21661e-05	0	0	0	0	0	0	0	5.87959e-05	0	0.0314526	0.0274695	0.000605094
k__Bacteria;p__Proteobacteria;c__Deltaproteobacteria;o__MIZ46;f__;g__	0	0	0	0	0	0	0	0	0	0	0	0	0
k__Bacteria;p__Proteobacteria;c__Deltaproteobacteria;o__Myxococcales;f__;g__	0	0	3.11323e-05	0.00213701	0	0.000606212	0.0107349	0.000146246	0.00199906	2.31508e-05	0.000192567	0	1.37521e-05
k__Bacteria;p__Proteobacteria;c__Deltaproteobacteria;o__Myxococcales;f__Haliangiaceae;g__	0	0	0	0	0	5.34893e-05	0	0.000211245	0	0	0	0	0
k__Bacteria;p__Proteobacteria;c__Deltaproteobacteria;o__Myxococcales;f__Myxococcaceae;g__	0	0	0	0	2.50564e-05	0	0.00389739	3.24992e-05	0	0	0	0	0
k__Bacteria;p__Proteobacteria;c__Deltaproteobacteria;o__Myxococcales;f__Myxococcaceae;g__Anaeromyxobacter	0	0	0	0	0	0	0	6.49984e-05	0	0	0	0	0
k__Bacteria;p__Proteobacteria;c__Deltaproteobacteria;o__Myxococcales;f__Myxococcaceae;g__Myxococcus	0	0	3.11323e-05	0	0	5.34893e-05	0	0	0	0	0	0	0
k__Bacteria;p__Proteobacteria;c__Deltaproteobacteria;o__Myxococcales;f__Nannocystaceae;g__Nannocystis	0	0	0	0	0	0	0	0	1.95986e-05	0	0	0	0
k__Bacteria;p__Proteobacteria;c__Deltaproteobacteria;o__Myxococcales;f__Nannocystaceae;g__Plesiocystis	0	0	0	0	0	0	0	0	0	0	0	0	0
k__Bacteria;p__Proteobacteria;c__Deltaproteobacteria;o__Myxococcales;f__OM27;g__	0	0	0	0	0	0	9.11671e-05	0	7.83945e-05	0	0	0	0.000288795
k__Bacteria;p__Proteobacteria;c__Deltaproteobacteria;o__Myxococcales;f__Polyangiaceae;g__	0	0	0	2.37445e-05	0	0	1.13959e-05	4.87488e-05	0	0	0	0	0
k__Bacteria;p__Proteobacteria;c__Deltaproteobacteria;o__NB1-j;f__JTB38;g__	0	0	0	0	0	0	0	1.62496e-05	0	0	0	0	5.50085e-05
k__Bacteria;p__Proteobacteria;c__Deltaproteobacteria;o__PB19;f__;g__	2.21661e-05	0	0	2.37445e-05	0	0	0	1.62496e-05	1.95986e-05	0	0	0	0
k__Bacteria;p__Proteobacteria;c__Deltaproteobacteria;o__Spirobacillales;f__;g__	0	0	0	0	0	0	0	0	0	0	0	0	0
k__Bacteria;p__Proteobacteria;c__Deltaproteobacteria;o__Sva0853;f__;g__	0	0	0	0	0	0	0	0	0	0	0	0	0
k__Bacteria;p__Proteobacteria;c__Deltaproteobacteria;o__Syntrophobacterales;f__Syntrophobacteraceae;g__	0	0	0	0	0	0	0	0	0	0	0	0	0
k__Bacteria;p__Proteobacteria;c__Epsilonproteobacteria;o__Campylobacterales;f__;g__	0	0	0	0	0	0	0	0	0	0	0	0	0
k__Bacteria;p__Proteobacteria;c__Epsilonproteobacteria;o__Campylobacterales;f__Campylobacteraceae;g__Arcobacter	0	0	0	0	0	0	0	0	0	0	0	0	0
k__Bacteria;p__Proteobacteria;c__Epsilonproteobacteria;o__Campylobacterales;f__Campylobacteraceae;g__Sulfurospirillum	0	0	0	0	0	0	0	0	0	0	0	0	0
k__Bacteria;p__Proteobacteria;c__Gammaproteobacteria;Other;Other;Other	0	0	0	0	0	0	0	0	0	0	0	0	5.50085e-05
k__Bacteria;p__Proteobacteria;c__Gammaproteobacteria;o__;f__;g__	0	0	0	0	0	0.00399387	0	0	0	0	0	0	0
k__Bacteria;p__Proteobacteria;c__Gammaproteobacteria;o__Acidithiobacillales;f__Acidithiobacillaceae;g__Acidithiobacillus	0	0	0.000498116	0	0	0	0	1.62496e-05	0.000333177	0.000393564	0.000706079	0.000195435	0.00019253
k__Bacteria;p__Proteobacteria;c__Gammaproteobacteria;o__Aeromonadales;f__Aeromonadaceae;g__Oceanimonas	0	0	0.000280191	0	0	0	0	0	0	0	0	0	0
k__Bacteria;p__Proteobacteria;c__Gammaproteobacteria;o__Alteromonadales;Other;Other	0	0	0	0	0	0	0	0	3.91972e-05	0	0	0	0.00202156
k__Bacteria;p__Proteobacteria;c__Gammaproteobacteria;o__Alteromonadales;f__;g__	0	0	0	0	0	0	0	0	0	0	0	0	0.0022416
k__Bacteria;p__Proteobacteria;c__Gammaproteobacteria;o__Alteromonadales;f__Alteromonadaceae;Other	0	0	0	0	0	0	0	0	0	0	6.4189e-05	4.34301e-05	0.00057759
k__Bacteria;p__Proteobacteria;c__Gammaproteobacteria;o__Alteromonadales;f__Alteromonadaceae;g__	0	0	0	0	0	0	0	0	0	0	0	2.17151e-05	0.00943396
k__Bacteria;p__Proteobacteria;c__Gammaproteobacteria;o__Alteromonadales;f__Alteromonadaceae;g__Alteromonas	0	0	0	0	0	0	0	0	0	0	0	0	2.75043e-05
k__Bacteria;p__Proteobacteria;c__Gammaproteobacteria;o__Alteromonadales;f__Alteromonadaceae;g__Glaciecola	0	0	0	0	0	0	0	0	0	0	0	0	0
k__Bacteria;p__Proteobacteria;c__Gammaproteobacteria;o__Alteromonadales;f__Alteromonadaceae;g__Marinimicrobium	0	0	0	0	0	0	0	0	0	0	0	0	0
k__Bacteria;p__Proteobacteria;c__Gammaproteobacteria;o__Alteromonadales;f__Alteromonadaceae;g__Marinobacter	0	0	0.000747175	0	0	5.34893e-05	0	0	0.000117592	6.94525e-05	0.000385134	4.34301e-05	0.000165026
k__Bacteria;p__Proteobacteria;c__Gammaproteobacteria;o__Alteromonadales;f__Alteromonadaceae;g__ZD0117	0	0	0	0	0	0	0	0	0	0	0	0	0.000467572
k__Bacteria;p__Proteobacteria;c__Gammaproteobacteria;o__Alteromonadales;f__HTCC2188;g__	0	0	0	0	0	0	0	0	0	0	0	0	0
k__Bacteria;p__Proteobacteria;c__Gammaproteobacteria;o__Alteromonadales;f__HTCC2188;g__HTCC	0	0	0	0	0	0	0.000273501	1.62496e-05	5.87959e-05	4.63017e-05	6.4189e-05	0	0.0131195
k__Bacteria;p__Proteobacteria;c__Gammaproteobacteria;o__Alteromonadales;f__Idiomarinaceae;g__	0	0	0	0	0	0	0	0	0	0	0	0	0
k__Bacteria;p__Proteobacteria;c__Gammaproteobacteria;o__Alteromonadales;f__Idiomarinaceae;g__Idiomarina	0	3.07958e-05	0.0010585	0	0	1.78298e-05	0	0	0	0	0	0	0.000151273
k__Bacteria;p__Proteobacteria;c__Gammaproteobacteria;o__Alteromonadales;f__J115;Other	0	0	0	0	0	0	0	0	0	0	0	0	0
k__Bacteria;p__Proteobacteria;c__Gammaproteobacteria;o__Alteromonadales;f__J115;g__	0	0	0	0	0	0	0	0	0	0	0	0	0.00105891
k__Bacteria;p__Proteobacteria;c__Gammaproteobacteria;o__Alteromonadales;f__OM60;g__	0	0	9.33968e-05	2.37445e-05	0	1.78298e-05	1.13959e-05	3.24992e-05	1.95986e-05	0	0	0	0.00433192
k__Bacteria;p__Proteobacteria;c__Gammaproteobacteria;o__Alteromonadales;f__OM60;g__Congregibacter	0	0	0	0	0	0	0	0	0	0	0	0	1.37521e-05
k__Bacteria;p__Proteobacteria;c__Gammaproteobacteria;o__Cardiobacteriales;f__;g__	0	0	0	0	0	0	0	0	0	0	0	0	0
k__Bacteria;p__Proteobacteria;c__Gammaproteobacteria;o__Chromatiales;Other;Other	0	0	0	0	0	0	0	0	0	0	0	0	0
k__Bacteria;p__Proteobacteria;c__Gammaproteobacteria;o__Chromatiales;f__;g__	0	3.07958e-05	3.11323e-05	2.37445e-05	0	5.34893e-05	1.13959e-05	1.62496e-05	0	2.31508e-05	0	0	0
k__Bacteria;p__Proteobacteria;c__Gammaproteobacteria;o__Chromatiales;f__Chromatiaceae;Other	0	0	0	0	0	0	0	0	0	0	0	0	0
k__Bacteria;p__Proteobacteria;c__Gammaproteobacteria;o__Chromatiales;f__Chromatiaceae;g__	0	0	0	0	0	0	0	0	0	0	0	0	8.25128e-05
k__Bacteria;p__Proteobacteria;c__Gammaproteobacteria;o__Chromatiales;f__Chromatiaceae;g__Halochromatium	0	0	0	0	0	0	0	0	0	0	0	0	0
k__Bacteria;p__Proteobacteria;c__Gammaproteobacteria;o__Chromatiales;f__Ectothiorhodospiraceae;Other	0	0	0	0	0	0	0	0	0	2.31508e-05	0	0	0
k__Bacteria;p__Proteobacteria;c__Gammaproteobacteria;o__Chromatiales;f__Ectothiorhodospiraceae;g__	0	0	0	0	0	0	0	0	0	0	0	0	1.37521e-05
k__Bacteria;p__Proteobacteria;c__Gammaproteobacteria;o__Chromatiales;f__Ectothiorhodospiraceae;g__Halorhodospira	0	0	0	0	0	0	0	0	0	0	0	0	0
k__Bacteria;p__Proteobacteria;c__Gammaproteobacteria;o__Enterobacteriales;f__Enterobacteriaceae;Other	0	3.07958e-05	0.00152548	0.00840556	0	8.91488e-05	0	0	1.95986e-05	0	0	2.17151e-05	0
k__Bacteria;p__Proteobacteria;c__Gammaproteobacteria;o__Enterobacteriales;f__Enterobacteriaceae;g__	0.000576318	0.000646711	0.000373587	0.000831058	0.000451015	0.000338765	0.000216522	0.000129997	0.000215585	0	0	0	0
k__Bacteria;p__Proteobacteria;c__Gammaproteobacteria;o__Enterobacteriales;f__Enterobacteriaceae;g__Morganella	0.000465487	0	6.22646e-05	0.000142467	0	0	0	0	0.00219505	0	0	2.17151e-05	0
k__Bacteria;p__Proteobacteria;c__Gammaproteobacteria;o__Enterobacteriales;f__Enterobacteriaceae;g__Proteus	0	0	0.000373587	0	0	3.56595e-05	0	0	0	0	0	0	0.0022416
k__Bacteria;p__Proteobacteria;c__Gammaproteobacteria;o__Enterobacteriales;f__Enterobacteriaceae;g__Providencia	0.000132996	3.07958e-05	6.22646e-05	2.37445e-05	0.000325733	0	0	0	0.0104853	0.000370413	0.000320945	4.34301e-05	0.140808
k__Bacteria;p__Proteobacteria;c__Gammaproteobacteria;o__HTCC2188;f__;g__	0	0	0	0	0	0	0	0	0	0	0	0	0.0022691
k__Bacteria;p__Proteobacteria;c__Gammaproteobacteria;o__HTCC2188;f__HTCC2089;g__	0	0	0	0	0	0	0	0	1.95986e-05	0	0	0	5.50085e-05
k__Bacteria;p__Proteobacteria;c__Gammaproteobacteria;o__Legionellales;Other;Other	0	0	0	0	0	0	0	0	0	0	0	0	0
k__Bacteria;p__Proteobacteria;c__Gammaproteobacteria;o__Legionellales;f__;g__	0	0	0	0	0	0	0	0	0	0	0	0	6.87607e-05
k__Bacteria;p__Proteobacteria;c__Gammaproteobacteria;o__Legionellales;f__Coxiellaceae;g__	0	0	0	0	0	0	0	3.24992e-05	0	0	0	0	2.75043e-05
k__Bacteria;p__Proteobacteria;c__Gammaproteobacteria;o__Legionellales;f__Francisellaceae;g__	0	0	0	0	0	0	0	0	0	0	0	0	0
k__Bacteria;p__Proteobacteria;c__Gammaproteobacteria;o__Legionellales;f__Legionellaceae;g__	0	0	0	0	2.50564e-05	0	0	0	0	2.31508e-05	0	0	0
k__Bacteria;p__Proteobacteria;c__Gammaproteobacteria;o__Methylococcales;f__Methylococcaceae;Other	0	0	9.33968e-05	2.37445e-05	0	0	0	4.87488e-05	0	0	0	0	0
k__Bacteria;p__Proteobacteria;c__Gammaproteobacteria;o__Oceanospirillales;Other;Other	0	0	0.00127642	0	0	0	0	0	0	0	0	0	2.75043e-05
k__Bacteria;p__Proteobacteria;c__Gammaproteobacteria;o__Oceanospirillales;f__;g__	0	0	0	0	0	0	0	0	0	0	0	0	2.75043e-05
k__Bacteria;p__Proteobacteria;c__Gammaproteobacteria;o__Oceanospirillales;f__Alcanivoracaceae;g__Alcanivorax	0	0	0	0	0	0	0	0	0	0	0	2.17151e-05	0.000110017
k__Bacteria;p__Proteobacteria;c__Gammaproteobacteria;o__Oceanospirillales;f__Endozoicimonaceae;g__	0	0	0	0	0	0	0	0	0	0	0	0	0
k__Bacteria;p__Proteobacteria;c__Gammaproteobacteria;o__Oceanospirillales;f__Hahellaceae;g__Hahella	0	0	0	0	0	0	0	0	0	0	0	0	0
k__Bacteria;p__Proteobacteria;c__Gammaproteobacteria;o__Oceanospirillales;f__Halomonadaceae;Other	0	0	0	0	0	0	0	0	0	0	0	0	0
k__Bacteria;p__Proteobacteria;c__Gammaproteobacteria;o__Oceanospirillales;f__Halomonadaceae;g__	0	0	0	0	0	0	0	0	0	0	0	0	0
k__Bacteria;p__Proteobacteria;c__Gammaproteobacteria;o__Oceanospirillales;f__Halomonadaceae;g__Candidatus Portiera	0	0	0	0	0	0	0	0	1.95986e-05	0	6.4189e-05	0	9.62649e-05
k__Bacteria;p__Proteobacteria;c__Gammaproteobacteria;o__Oceanospirillales;f__Halomonadaceae;g__Chromohalobacter	0	0	0	0	0	0	0	0	0	0	0	2.17151e-05	0
k__Bacteria;p__Proteobacteria;c__Gammaproteobacteria;o__Oceanospirillales;f__Halomonadaceae;g__Halomonas	2.21661e-05	0	0.00641325	0	0	7.1319e-05	1.13959e-05	0	0	0	0	0	2.75043e-05
k__Bacteria;p__Proteobacteria;c__Gammaproteobacteria;o__Oceanospirillales;f__Oceanospirillaceae;Other	0	0	0	0	0	0	0	0	0	0	0	0	0
k__Bacteria;p__Proteobacteria;c__Gammaproteobacteria;o__Oceanospirillales;f__Oceanospirillaceae;g__	0	0	0	0	0	0	0	0	0	0	0	0	0
k__Bacteria;p__Proteobacteria;c__Gammaproteobacteria;o__Oceanospirillales;f__Oceanospirillaceae;g__Marinomonas	0	0	0	0	0	0	0	0	1.95986e-05	4.63017e-05	0.000128378	2.17151e-05	2.75043e-05
k__Bacteria;p__Proteobacteria;c__Gammaproteobacteria;o__Oceanospirillales;f__Oceanospirillaceae;g__Oleibacter	0	0	0	0	0	0	0	0	0	0	0	0	0
k__Bacteria;p__Proteobacteria;c__Gammaproteobacteria;o__Oceanospirillales;f__Oleiphilaceae;g__	0	0	0	0	0	0	0	0	0	0	0	2.17151e-05	0
k__Bacteria;p__Proteobacteria;c__Gammaproteobacteria;o__Oceanospirillales;f__Saccharospirillaceae;Other	0	0	0	0	0	0	0	0	3.91972e-05	0	6.4189e-05	0	0
k__Bacteria;p__Proteobacteria;c__Gammaproteobacteria;o__Oceanospirillales;f__Saccharospirillaceae;g__	0	0	0	0	0	0	0	0	5.87959e-05	0	0	0	1.37521e-05
k__Bacteria;p__Proteobacteria;c__Gammaproteobacteria;o__Oceanospirillales;f__Saccharospirillaceae;g__ML110J-20	0	0	0	0	2.50564e-05	0	0	0	0	4.63017e-05	0	0	1.37521e-05
k__Bacteria;p__Proteobacteria;c__Gammaproteobacteria;o__Oceanospirillales;f__Saccharospirillaceae;g__Saccharospirillum	0	0	0	0	0	0	0	0	0	0	0	0	1.37521e-05
k__Bacteria;p__Proteobacteria;c__Gammaproteobacteria;o__Pseudomonadales;f__Moraxellaceae;g__Acinetobacter	0	0	0	0	0.000250564	0	0	0	0	0	0	0	0
k__Bacteria;p__Proteobacteria;c__Gammaproteobacteria;o__Pseudomonadales;f__Moraxellaceae;g__Psychrobacter	0	0	0	0	0	0	0	0	0	0	0	0	0
k__Bacteria;p__Proteobacteria;c__Gammaproteobacteria;o__Pseudomonadales;f__Pseudomonadaceae;g__	0	0	0	0	0	0.000570552	0	6.49984e-05	0.000548761	4.63017e-05	0	0	1.37521e-05
k__Bacteria;p__Proteobacteria;c__Gammaproteobacteria;o__Pseudomonadales;f__Pseudomonadaceae;g__Pseudomonas	2.21661e-05	0	3.11323e-05	0	0	0.0198267	3.41876e-05	0.00428989	0	0	0	0	0
k__Bacteria;p__Proteobacteria;c__Gammaproteobacteria;o__Salinisphaerales;Other;Other	0	0	0	0	0	0	0	0	0	0	0	0	0
k__Bacteria;p__Proteobacteria;c__Gammaproteobacteria;o__Salinisphaerales;f__;g__	0	0	0	0	0	0	0	0	0	0	0	0	0
k__Bacteria;p__Proteobacteria;c__Gammaproteobacteria;o__Salinisphaerales;f__Salinisphaeraceae;g__Salinisphaera	0	0	0	0	0	0	0	0	0	0	0	0	0.000165026
k__Bacteria;p__Proteobacteria;c__Gammaproteobacteria;o__Thiohalorhabdales;f__;g__	0	0	0	0	0	0	0	0	0	0	0	0	2.75043e-05
k__Bacteria;p__Proteobacteria;c__Gammaproteobacteria;o__Thiotrichales;f__Piscirickettsiaceae;g__	0	0	0	0	2.50564e-05	5.34893e-05	0	6.49984e-05	0	0	0	2.17151e-05	0.000178778
k__Bacteria;p__Proteobacteria;c__Gammaproteobacteria;o__Thiotrichales;f__Piscirickettsiaceae;g__Methylophaga	0	0	0	0	0	0	0	0	0	0	6.4189e-05	0	0.000151273
k__Bacteria;p__Proteobacteria;c__Gammaproteobacteria;o__Thiotrichales;f__Piscirickettsiaceae;g__Thiomicrospira	0	0	0	0	0	0	0	0	0	0	0	0	0
k__Bacteria;p__Proteobacteria;c__Gammaproteobacteria;o__Vibrionales;Other;Other	0	0	0	0	0	0	0	0	3.91972e-05	0	0	0	1.37521e-05
k__Bacteria;p__Proteobacteria;c__Gammaproteobacteria;o__Vibrionales;f__Pseudoalteromonadaceae;g__Pseudoalteromonas	0	0	0	0	0	0	0	0	0	0	0	2.17151e-05	1.37521e-05
k__Bacteria;p__Proteobacteria;c__Gammaproteobacteria;o__Vibrionales;f__Vibrionaceae;Other	0	0	0	0	0	7.1319e-05	0	0	0	0	0	0	0
k__Bacteria;p__Proteobacteria;c__Gammaproteobacteria;o__Vibrionales;f__Vibrionaceae;g__	0	0	0	0	0	0	0	0	0	0	0	0	0
k__Bacteria;p__Proteobacteria;c__Gammaproteobacteria;o__Vibrionales;f__Vibrionaceae;g__Salinivibrio	0	0	0	0	0	0	0	0	0	0	0	0	0
k__Bacteria;p__Proteobacteria;c__Gammaproteobacteria;o__Vibrionales;f__Vibrionaceae;g__Vibrio	0	0	0	0	0	0	0	0	0	0	0	0	0
k__Bacteria;p__Proteobacteria;c__Gammaproteobacteria;o__Xanthomonadales;f__Sinobacteraceae;g__	0	0	0	0	0	0.000106979	0.000911671	0.000633734	0.00043117	0	6.4189e-05	4.34301e-05	0.000110017
k__Bacteria;p__Proteobacteria;c__Gammaproteobacteria;o__Xanthomonadales;f__Sinobacteraceae;g__Steroidobacter	0	0	0	2.37445e-05	2.50564e-05	0.000142638	0	3.24992e-05	0	0	0	0	0
k__Bacteria;p__Proteobacteria;c__Gammaproteobacteria;o__Xanthomonadales;f__Xanthomonadaceae;Other	0.000177329	0	6.22646e-05	0	0	1.78298e-05	0	0.000357491	3.91972e-05	2.31508e-05	6.4189e-05	6.51452e-05	0.0552286
k__Bacteria;p__Proteobacteria;c__Gammaproteobacteria;o__Xanthomonadales;f__Xanthomonadaceae;g__	4.43321e-05	9.23873e-05	3.11323e-05	7.12335e-05	2.50564e-05	0.00244268	0.0238858	0.0226519	0	4.63017e-05	0	0	0
k__Bacteria;p__Proteobacteria;c__Gammaproteobacteria;o__Xanthomonadales;f__Xanthomonadaceae;g__Arenimonas	0	0	0	0	0	0.000160468	0	0.000243744	0	0	0	0	0
k__Bacteria;p__Proteobacteria;c__Gammaproteobacteria;o__Xanthomonadales;f__Xanthomonadaceae;g__Dokdonella	0	0	0	0	0	1.78298e-05	0.000102563	0	0	0	0	0	0
k__Bacteria;p__Proteobacteria;c__Gammaproteobacteria;o__Xanthomonadales;f__Xanthomonadaceae;g__Luteimonas	0	0	0	0.000379912	0	0.000534893	4.55835e-05	0.00147871	1.95986e-05	0	0	0.0256672	1.37521e-05
k__Bacteria;p__Proteobacteria;c__Gammaproteobacteria;o__Xanthomonadales;f__Xanthomonadaceae;g__Lysobacter	2.21661e-05	0	0	7.12335e-05	2.50564e-05	0.00238919	2.27918e-05	0.0423302	0	0	0	0	0
k__Bacteria;p__Proteobacteria;c__Gammaproteobacteria;o__Xanthomonadales;f__Xanthomonadaceae;g__Pseudoxanthomonas	2.21661e-05	3.07958e-05	0	2.37445e-05	2.50564e-05	1.78298e-05	0.0181422	0.00123497	0	0	0	0	0
k__Bacteria;p__Proteobacteria;c__Gammaproteobacteria;o__Xanthomonadales;f__Xanthomonadaceae;g__Stenotrophomonas	0	0	0	0	0	0	2.27918e-05	0	0	0	0	0	0
k__Bacteria;p__Proteobacteria;c__Gammaproteobacteria;o__Xanthomonadales;f__Xanthomonadaceae;g__Thermomonas	0	0	0	0	0	0.000338765	0.000148146	0.00110497	0	0	0	0	0
k__Bacteria;p__Proteobacteria;c__Gammaproteobacteria;o__[Marinicellales];f__[Marinicellaceae];g__	0	0	0	0	0	0	0	0	0	0	0	0	0.00312173
k__Bacteria;p__Proteobacteria;c__Gammaproteobacteria;o__[Marinicellales];f__[Marinicellaceae];g__Marinicella	0	0	0	0	0	0	0	0	0	0	0	0	0
k__Bacteria;p__Proteobacteria;c__TA18;o__CV90;f__;g__	0	0	0	0	0	0	0	0	0	0	0	0	0
k__Bacteria;p__Proteobacteria;c__TA18;o__PHOS-HD29;f__;g__	0	0	0	0	0	0	0	0	0	0	0	0	0
k__Bacteria;p__SAR406;c__AB16;o__ST-3K15;f__;g__	0	0	0	0	0	0	0	0	0	0	0	0	0
k__Bacteria;p__SAR406;c__AB16;o__noFP_H7;f__;g__	0	0	0	0	0	0	0	0	0	0	0	0	0
k__Bacteria;p__SR1;c__;o__;f__;g__	0	0	0	0	0	0	0	0	0	0	0	0	0
k__Bacteria;p__Spirochaetes;c__Spirochaetes;o__Spirochaetales;f__Spirochaetaceae;g__	0	0	0	0	0	0	0	0	1.95986e-05	2.31508e-05	0	0	0
k__Bacteria;p__Spirochaetes;c__Spirochaetes;o__Spirochaetales;f__Spirochaetaceae;g__HAW-RM37	0	0	0	0	0	0	0	0	0	0	0	0	0
k__Bacteria;p__Spirochaetes;c__Spirochaetes;o__Spirochaetales;f__Spirochaetaceae;g__Spirochaeta	0	0	0	0	0	0	0	0	0	0	0	0	0
k__Bacteria;p__Spirochaetes;c__[Brachyspirae];o__[Brachyspirales];f__Brachyspiraceae;g__	0	0	0	0	0	0	0	0	0	0	0	2.17151e-05	0
k__Bacteria;p__Spirochaetes;c__[Leptospirae];o__[Leptospirales];f__Leptospiraceae;g__Leptonema	0	0	0	0	0	0	0	0	0	0	0	2.17151e-05	0
k__Bacteria;p__Spirochaetes;c__[Leptospirae];o__[Leptospirales];f__Leptospiraceae;g__Turneriella	0	0	0	0	0	0	0	0	0	0	0	0	0
k__Bacteria;p__TM6;c__SJA-4;o__;f__;g__	0	0	0	0	0	0	0	1.62496e-05	1.95986e-05	6.94525e-05	6.4189e-05	0	0.00427691
k__Bacteria;p__TM7;c__MJK10;o__;f__;g__	0	0	0	0	0	0	0	0	0	2.31508e-05	0	0	0
k__Bacteria;p__TM7;c__TM7-1;o__;f__;g__	2.21661e-05	3.07958e-05	0	7.12335e-05	0	0.0763114	2.27918e-05	1.62496e-05	0	0	0	0	0
k__Bacteria;p__TM7;c__TM7-3;o__;f__;g__	0	0	0	0	0	0.000873658	0	0	0	0	0	0	0
k__Bacteria;p__TM7;c__TM7-3;o__I025;f__;g__	0	0	0	0	0	0.000410085	0	0	0	0	0	0	0
k__Bacteria;p__TM7;c__TM7-3;o__I025;f__Rs-045;g__	0	0	0	0	0	0	0	0	0	0	0	0	0
k__Bacteria;p__Tenericutes;c__Mollicutes;o__;f__;g__	0	0	0	0	0	0	0	0	0	0	0	0	0
k__Bacteria;p__Tenericutes;c__Mollicutes;o__RF39;f__;g__	0	0	0	0	0	0	0.000877483	0	0	0	0	0	0
k__Bacteria;p__Verrucomicrobia;c__;o__;f__;g__	0	0	0	0	0	0	0	0	0	0	0	0	0
k__Bacteria;p__Verrucomicrobia;c__Opitutae;o__;f__;g__	0	0	0	0	0	0	0	0	1.95986e-05	0	0	0	0.000398812
k__Bacteria;p__Verrucomicrobia;c__Opitutae;o__HA64;f__;g__	0	0	0	0	0	0	0	0	0	0	0	0	0
k__Bacteria;p__Verrucomicrobia;c__Opitutae;o__Opitutales;f__Opitutaceae;g__	0	0	0	0	0	0	0	0	0	0	0.00134797	0	0
k__Bacteria;p__Verrucomicrobia;c__Opitutae;o__Opitutales;f__Opitutaceae;g__Opitutus	0	0	0	0	2.50564e-05	0	0	0	0.00162669	2.31508e-05	6.4189e-05	0	0.000866384
k__Bacteria;p__Verrucomicrobia;c__Opitutae;o__Puniceicoccales;f__Puniceicoccaceae;g__	0	0	0	0	0	0	0	0	0	0	0	0	1.37521e-05
k__Bacteria;p__Verrucomicrobia;c__Opitutae;o__Puniceicoccales;f__Puniceicoccaceae;g__Coraliomargarita	0	0	0	0	0	0	0	0	1.95986e-05	0	0	0	0.00610595
k__Bacteria;p__Verrucomicrobia;c__Opitutae;o__Puniceicoccales;f__Puniceicoccaceae;g__Puniceicoccus	0	0	0	0	0	0	0	0	0	0	0	0	0
k__Bacteria;p__Verrucomicrobia;c__Opitutae;o__[Cerasicoccales];f__[Cerasicoccaceae];g__	0	0	0	0	0	0	0	0	0	0	0	0	1.37521e-05
k__Bacteria;p__Verrucomicrobia;c__Opitutae;o__[Cerasicoccales];f__[Cerasicoccaceae];g__Cerasicoccus	0	0	0	0	0	0	0	0	0	0	0	0	4.12564e-05
k__Bacteria;p__Verrucomicrobia;c__Opitutae;o__[Pelagicoccales];f__[Pelagicoccaceae];g__Pelagicoccus	0	0	0	0	0	0	0	0	1.95986e-05	0	0	0	0.000123769
k__Bacteria;p__Verrucomicrobia;c__Verruco-5;o__MSBL3;f__;g__	0	0	0	0	0	0	0	0	0	0	0	0	0
k__Bacteria;p__Verrucomicrobia;c__Verruco-5;o__SS1-B-03-39;f__;g__	0	0	0	0	0	0	0	0	0	0	0	0	0
k__Bacteria;p__Verrucomicrobia;c__Verruco-5;o__WCHB1-41;f__;g__	0	0	0	0	0	0	0	0	0	0	0	0	0
k__Bacteria;p__Verrucomicrobia;c__Verrucomicrobiae;o__Verrucomicrobiales;f__Verrucomicrobiaceae;g__	0	0	0	0	0	0	0	0	1.95986e-05	0	0	2.17151e-05	0.00679355
k__Bacteria;p__Verrucomicrobia;c__Verrucomicrobiae;o__Verrucomicrobiales;f__Verrucomicrobiaceae;g__Luteolibacter	0	0	0	0	0	0	0	0.000373741	0	0	0	2.17151e-05	0.00371308
k__Bacteria;p__Verrucomicrobia;c__Verrucomicrobiae;o__Verrucomicrobiales;f__Verrucomicrobiaceae;g__Verrucomicrobium	0	0	0	0	0	0	0	0	1.95986e-05	2.31508e-05	6.4189e-05	4.34301e-05	0.0337065
k__Bacteria;p__Verrucomicrobia;c__[Methylacidiphilae];o__Methylacidiphilales;f__LD19;g__	0	0	0	0	0	0	0	0	0	0	0	0	0
k__Bacteria;p__Verrucomicrobia;c__[Pedosphaerae];o__;f__;g__	0	0	0	0	0	0	0	0	0	0	0	0	8.25128e-05
k__Bacteria;p__Verrucomicrobia;c__[Spartobacteria];o__[Chthoniobacterales];f__[Chthoniobacteraceae];g__OR-59	0	0	0	0	0	0	2.27918e-05	1.62496e-05	0	0	0	0	0
k__Bacteria;p__WPS-2;c__;o__;f__;g__	0	0	0	0	0	0	0	0	0	0	0	0	0
k__Bacteria;p__WS3;c__PRR-12;o__GN03;f__;g__	0	0	0	0	0	0	0	0	0	0	0	0	0
k__Bacteria;p__WS3;c__PRR-12;o__GN03;f__KSB4;g__	0	0	0	0	0	0	0	0	0	2.31508e-05	0	0	0
k__Bacteria;p__WS3;c__PRR-12;o__PBS-III-9;f__;g__	0	0	0	0	0	0	0	0	0	0	0	0	0
k__Bacteria;p__WS3;c__PRR-12;o__Sediment-1;f__CV106;g__	0	0	0	0	0	0	0	0	0	0	0	0	0
k__Bacteria;p__ZB3;c__;o__;f__;g__	0	0	0	0	0	0	0	0	0	0	0	0	0
k__Bacteria;p__ZB3;c__BS119;o__;f__;g__	0	0	0	0	0	0	0	0	0	0	0	0	0.000137521
k__Bacteria;p__[Caldithrix];c__KSB1;Other;Other;Other	0	0	0	0	0	0	0	0	0	0	0	0	0
k__Bacteria;p__[Thermi];c__Deinococci;o__Deinococcales;f__Deinococcaceae;g__Deinococcus	0	0	0	0	0	0.000106979	0	0	0	0	0	0	0
k__Bacteria;p__[Thermi];c__Deinococci;o__Deinococcales;f__Trueperaceae;g__	0	0	0	0	0	0	0	0	0	0	0	0	0
k__Bacteria;p__[Thermi];c__Deinococci;o__Deinococcales;f__Trueperaceae;g__B-42	0	0	0	0	0	0.000178298	3.41876e-05	0.000113747	0	0	0	2.17151e-05	0
k__Bacteria;p__[Thermi];c__Deinococci;o__Thermales;f__Thermaceae;g__Thermus	0	0	0	0	0	0	0	0	1.95986e-05	0	0	0	0

## Sheet: Species_level
Taxon	BSTU1	BAGU1	BSTU2	BSTC3	BAGU2	BSTC2	BSTC1	BSTU3	BAGC3	BAGU3	BAGC1	BAGC2	NS
Unassigned;Other;Other;Other;Other;Other;Other	8.86643e-05	0	0	2.37445e-05	5.01128e-05	0.000213957	0.000136751	6.49984e-05	0.000117592	9.26033e-05	0.000128378	0	0.000288795
k__Archaea;p__Crenarchaeota;c__Thaumarchaeota;o__Nitrososphaerales;f__Nitrososphaeraceae;g__Candidatus Nitrososphaera;s__	0	0	0	0	0	3.56595e-05	0	4.87488e-05	0	0	0	0	0
k__Archaea;p__Euryarchaeota;c__Halobacteria;o__Halobacteriales;f__Halobacteriaceae;Other;Other	0	0	0	0	0	0	0	0	7.83945e-05	9.26033e-05	0.000192567	0	1.37521e-05
k__Archaea;p__Euryarchaeota;c__Halobacteria;o__Halobacteriales;f__Halobacteriaceae;g__;s__	0	0	0	0	0	0	0	0	3.91972e-05	4.63017e-05	6.4189e-05	0	0
k__Archaea;p__Euryarchaeota;c__Halobacteria;o__Halobacteriales;f__Halobacteriaceae;g__ArcF12;s__	0	0	0	0	0	0	0	0	0	2.31508e-05	0	0	0
k__Archaea;p__Euryarchaeota;c__Halobacteria;o__Halobacteriales;f__Halobacteriaceae;g__GA41;s__	0	0	0	0	0	0	0	0	0	0	0	0	0
k__Archaea;p__Euryarchaeota;c__Halobacteria;o__Halobacteriales;f__Halobacteriaceae;g__Haloarcula;s__	0	0	0	0	0	0	0	0	0	0	0	0	1.37521e-05
k__Archaea;p__Euryarchaeota;c__Halobacteria;o__Halobacteriales;f__Halobacteriaceae;g__Halobacteriaceae;Other	0	0	0	0	0	0	0	0	0	0	0	0	0
k__Archaea;p__Euryarchaeota;c__Halobacteria;o__Halobacteriales;f__Halobacteriaceae;g__Halobacteriaceae;s__GX3	0	0	0	0	0	0	0	0	1.95986e-05	2.31508e-05	0	0	1.37521e-05
k__Archaea;p__Euryarchaeota;c__Halobacteria;o__Halobacteriales;f__Halobacteriaceae;g__Halobacterium;s__	0	0	0	0	0	0	0	0	0	0	0	0	0
k__Archaea;p__Euryarchaeota;c__Halobacteria;o__Halobacteriales;f__Halobacteriaceae;g__Halobaculum;s__	0	0	0	0	0	0	0	0	0	0	0	0	0
k__Archaea;p__Euryarchaeota;c__Halobacteria;o__Halobacteriales;f__Halobacteriaceae;g__Halococcus;Other	0	0	0	0	0	0	0	0	0	0	0	0	0
k__Archaea;p__Euryarchaeota;c__Halobacteria;o__Halobacteriales;f__Halobacteriaceae;g__Halococcus;s__	0	0	0	0	0	0	0	0	0	0	0	0	0
k__Archaea;p__Euryarchaeota;c__Halobacteria;o__Halobacteriales;f__Halobacteriaceae;g__Halogeometricum;s__	0	0	0	0	0	0	0	0	5.87959e-05	0	6.4189e-05	0	1.37521e-05
k__Archaea;p__Euryarchaeota;c__Halobacteria;o__Halobacteriales;f__Halobacteriaceae;g__Halolamina;s__	0	0	0	0	0	0	0	0	0	0	0	0	0
k__Archaea;p__Euryarchaeota;c__Halobacteria;o__Halobacteriales;f__Halobacteriaceae;g__Haloplanus;s__	0	0	0	0	0	0	0	0	1.95986e-05	0	0	0	0
k__Archaea;p__Euryarchaeota;c__Halobacteria;o__Halobacteriales;f__Halobacteriaceae;g__Halorhabdus;s__	0	0	0	0	0	0	0	0	1.95986e-05	0	0.000128378	0	1.37521e-05
k__Archaea;p__Euryarchaeota;c__Halobacteria;o__Halobacteriales;f__Halobacteriaceae;g__Halosimplex;s__carlsbadense	0	0	0	0	0	0	0	0	0	0	0	0	0
k__Archaea;p__Euryarchaeota;c__Halobacteria;o__Halobacteriales;f__Halobacteriaceae;g__Haloterrigena;s__	0	0	0	0	0	0	0	0	0	0	0	0	0
k__Archaea;p__Euryarchaeota;c__Halobacteria;o__Halobacteriales;f__Halobacteriaceae;g__Haloterrigena;s__thermotolerans	0	0	0	0	0	0	0	0	0	0	0	0	0
k__Archaea;p__Euryarchaeota;c__Halobacteria;o__Halobacteriales;f__Halobacteriaceae;g__Natronomonas;s__	0	0	0	0	0	0	0	0	0	4.63017e-05	0	0	0
k__Archaea;p__Euryarchaeota;c__Methanomicrobia;o__Methanosarcinales;f__Methanosarcinaceae;g__Methanococcoides;s__	0	0	0	0	0	0	0	0	0	0	0	0	0
k__Archaea;p__Euryarchaeota;c__Methanomicrobia;o__Methanosarcinales;f__Methanosarcinaceae;g__Methanolobus;s__	0	0	0	0	0	0	0	0	0	0	0	0	0
k__Archaea;p__[Parvarchaeota];c__[Parvarchaea];o__YLA114;f__;g__;s__	0	0	0	0	0	0	0	0	0	0	0	0	0
k__Bacteria;p__;c__;o__;f__;g__;s__	0	0	0	0	0	0	0	0	0	0	0	0	0
k__Bacteria;p__AD3;c__ABS-6;o__;f__;g__;s__	0	0	0	0	0	0	0	0	0	0	0	0	0
k__Bacteria;p__Acidobacteria;c__Acidobacteria-5;o__;f__;g__;s__	0	0	0	0	0	0	0	3.24992e-05	0	0	0	0	0
k__Bacteria;p__Acidobacteria;c__Acidobacteria-6;o__CCU21;f__;g__;s__	0	0	0	0	0	0	0	4.87488e-05	0	0	0	0	0
k__Bacteria;p__Acidobacteria;c__Acidobacteria-6;o__iii1-15;f__;g__;s__	0	0	6.22646e-05	0	0	0.000178298	7.97712e-05	0.000568736	0	0	6.4189e-05	0	0
k__Bacteria;p__Acidobacteria;c__Acidobacteria-6;o__iii1-15;f__mb2424;g__;s__	0	0	0	0	0	0	0	0.000211245	0	0	0	0	0
k__Bacteria;p__Acidobacteria;c__Acidobacteriia;o__Acidobacteriales;f__Koribacteraceae;g__;s__	0	0	0	0	0	0	0	4.87488e-05	0	0	0	0	0
k__Bacteria;p__Acidobacteria;c__DA052;o__Ellin6513;f__;g__;s__	0	0	0	0	5.01128e-05	0	0	0	0	0	0	0	0
k__Bacteria;p__Acidobacteria;c__Holophagae;o__Holophagales;f__;g__;s__	0	0	0	0	0	0	0	0	0	0	0	0	0
k__Bacteria;p__Acidobacteria;c__OS-K;o__;f__;g__;s__	0	0	0	0	0	0	0	0	0	0	0	0	0
k__Bacteria;p__Acidobacteria;c__Solibacteres;o__Solibacterales;f__;g__;s__	0	0	0	0	0	3.56595e-05	0	0	0	0	0	0	0
k__Bacteria;p__Acidobacteria;c__Solibacteres;o__Solibacterales;f__Solibacteraceae;g__Candidatus Solibacter;s__	0	0	3.11323e-05	0	2.50564e-05	3.56595e-05	0	4.87488e-05	0	0	0	0	0
k__Bacteria;p__Acidobacteria;c__[Chloracidobacteria];o__PK29;f__;g__;s__	0	0	0	2.37445e-05	0	1.78298e-05	0	0.000113747	0	0	0	0	0
k__Bacteria;p__Acidobacteria;c__[Chloracidobacteria];o__RB41;f__Ellin6075;g__;s__	0	0	0	2.37445e-05	0	0.000106979	0	0.00237244	0	0	0	0	0
k__Bacteria;p__Actinobacteria;c__Acidimicrobiia;o__Acidimicrobiales;Other;Other;Other	0	0	0	0	0	0	0	0	0	0	0	0	0
k__Bacteria;p__Actinobacteria;c__Acidimicrobiia;o__Acidimicrobiales;f__;g__;s__	0	0	0.000186794	2.37445e-05	7.51691e-05	0.000820169	0	0.00110497	5.87959e-05	0.000324112	6.4189e-05	4.34301e-05	0
k__Bacteria;p__Actinobacteria;c__Acidimicrobiia;o__Acidimicrobiales;f__AKIW874;g__;s__	0	0	0	0	0	0.000106979	1.13959e-05	0.000162496	0	6.94525e-05	0	2.17151e-05	0
k__Bacteria;p__Actinobacteria;c__Acidimicrobiia;o__Acidimicrobiales;f__C111;g__;s__	0	0	0	0	0.000100226	0.00151553	1.13959e-05	0.000958726	1.95986e-05	0.000208357	0	2.17151e-05	0.000165026
k__Bacteria;p__Actinobacteria;c__Acidimicrobiia;o__Acidimicrobiales;f__EB1017;g__;s__	0	0	3.11323e-05	0	5.01128e-05	0.000124808	0	4.87488e-05	0	4.63017e-05	0	0	0
k__Bacteria;p__Actinobacteria;c__Acidimicrobiia;o__Acidimicrobiales;f__Iamiaceae;g__Iamia;s__	0	0	3.11323e-05	0	0	1.78298e-05	0	3.24992e-05	0.000215585	0	0	0.000304011	0
k__Bacteria;p__Actinobacteria;c__Acidimicrobiia;o__Acidimicrobiales;f__JdFBGBact;g__;s__	0	0	0	0	0	0	0	0	0	0	0	0	1.37521e-05
k__Bacteria;p__Actinobacteria;c__Acidimicrobiia;o__Acidimicrobiales;f__Microthrixaceae;g__;s__	0	0	0	0	0	0	0	0.000129997	0	0	0.000128378	2.17151e-05	0
k__Bacteria;p__Actinobacteria;c__Acidimicrobiia;o__Acidimicrobiales;f__Microthrixaceae;g__Candidatus Microthrix;s__parvicella	2.21661e-05	0	0	0	5.01128e-05	0	0	3.24992e-05	0	2.31508e-05	0	2.17151e-05	0
k__Bacteria;p__Actinobacteria;c__Acidimicrobiia;o__Acidimicrobiales;f__ZA3409c;g__;s__	0	0	0	0	0	0	0	0	0	0	0	0	0
k__Bacteria;p__Actinobacteria;c__Acidimicrobiia;o__Acidimicrobiales;f__koll13;g__;s__	0	0	0	0	0	0	0	0	0	0	0	0	0
k__Bacteria;p__Actinobacteria;c__Acidimicrobiia;o__Acidimicrobiales;f__ntu14;g__;s__	0	0	0	0	0	7.1319e-05	0	0.000129997	0	0	0	0	0
k__Bacteria;p__Actinobacteria;c__Actinobacteria;o__Actinomycetales;Other;Other;Other	0	3.07958e-05	0	0.000997269	0	3.56595e-05	0	1.62496e-05	0.0014111	4.63017e-05	0	0.00456016	0
k__Bacteria;p__Actinobacteria;c__Actinobacteria;o__Actinomycetales;f__;g__;s__	0	0	0.000155661	0.000356168	2.50564e-05	0.000570552	0	0.000324992	1.95986e-05	6.94525e-05	6.4189e-05	2.17151e-05	0.0130095
k__Bacteria;p__Actinobacteria;c__Actinobacteria;o__Actinomycetales;f__Beutenbergiaceae;Other;Other	0	6.15915e-05	0	0	0	0	0	0	0	0	0	0	0
k__Bacteria;p__Actinobacteria;c__Actinobacteria;o__Actinomycetales;f__Cellulomonadaceae;g__Actinotalea;s__	0	0	0	0.00189956	0	1.78298e-05	2.27918e-05	0.000324992	0	0	6.4189e-05	6.51452e-05	0
k__Bacteria;p__Actinobacteria;c__Actinobacteria;o__Actinomycetales;f__Cellulomonadaceae;g__Demequina;s__	0	0	0	0	0	0	0	0	0	0	0	0	0
k__Bacteria;p__Actinobacteria;c__Actinobacteria;o__Actinomycetales;f__Cellulomonadaceae;g__Oerskovia;Other	0	3.07958e-05	0.000965101	0.00662472	2.50564e-05	0.000249617	0.000478627	0.000211245	0.00160709	0	0	2.17151e-05	0
k__Bacteria;p__Actinobacteria;c__Actinobacteria;o__Actinomycetales;f__Corynebacteriaceae;g__Corynebacterium;s__	0	0	0	0	0	0	0	0	1.95986e-05	0	0	0	0
k__Bacteria;p__Actinobacteria;c__Actinobacteria;o__Actinomycetales;f__Dermabacteraceae;g__Brachybacterium;s__conglomeratum	2.21661e-05	0	0.000311323	0	0	0	0	0	0	0	0	0	0
k__Bacteria;p__Actinobacteria;c__Actinobacteria;o__Actinomycetales;f__Dietziaceae;g__Dietzia;s__	0	0	0	0	0	1.78298e-05	0	0	0	0	0	0.000325726	0
k__Bacteria;p__Actinobacteria;c__Actinobacteria;o__Actinomycetales;f__Geodermatophilaceae;g__Geodermatophilus;Other	0	0	0.000124529	2.37445e-05	0	0.000124808	0	4.87488e-05	0	0	0	0	0
k__Bacteria;p__Actinobacteria;c__Actinobacteria;o__Actinomycetales;f__Geodermatophilaceae;g__Geodermatophilus;s__	0	0	0	0	0	1.78298e-05	0	0	0	0	0	0	0
k__Bacteria;p__Actinobacteria;c__Actinobacteria;o__Actinomycetales;f__Geodermatophilaceae;g__Geodermatophilus;s__obscurus	0	0	0	2.37445e-05	0	0.000499233	1.13959e-05	9.74976e-05	1.95986e-05	0	0	2.17151e-05	0
k__Bacteria;p__Actinobacteria;c__Actinobacteria;o__Actinomycetales;f__Geodermatophilaceae;g__Modestobacter;s__	0	0	0	0	0	0.000196127	0	0.000129997	0	0	0	0	0
k__Bacteria;p__Actinobacteria;c__Actinobacteria;o__Actinomycetales;f__Gordoniaceae;g__Gordonia;s__	0	0	0	0	0	0	0	0	5.87959e-05	0	0	2.17151e-05	0
k__Bacteria;p__Actinobacteria;c__Actinobacteria;o__Actinomycetales;f__Intrasporangiaceae;Other;Other	0	0	9.33968e-05	0.000308679	5.01128e-05	0.0179367	3.41876e-05	0.00305492	1.95986e-05	4.63017e-05	0	0	0
k__Bacteria;p__Actinobacteria;c__Actinobacteria;o__Actinomycetales;f__Intrasporangiaceae;g__;s__	0	0	0	0.00208952	0	1.78298e-05	0	1.62496e-05	1.95986e-05	0	0	0	0
k__Bacteria;p__Actinobacteria;c__Actinobacteria;o__Actinomycetales;f__Kineosporiaceae;Other;Other	0	0	0.000871704	0.000688591	0	0.00073102	0.000170938	0	0.000274381	0	0	0	0.000495077
k__Bacteria;p__Actinobacteria;c__Actinobacteria;o__Actinomycetales;f__Microbacteriaceae;g__;s__	0	0	0	0	0	0	0	0	0	0	0.000385134	0	0.00171902
k__Bacteria;p__Actinobacteria;c__Actinobacteria;o__Actinomycetales;f__Microbacteriaceae;g__Agromyces;s__	0	0	0.000155661	0.000379912	0	0.000142638	6.83753e-05	0.000113747	0.000470367	0	0	0.000282296	2.75043e-05
k__Bacteria;p__Actinobacteria;c__Actinobacteria;o__Actinomycetales;f__Microbacteriaceae;g__Leucobacter;s__	0.259698	0.00776053	0.132343	0.103669	0.000325733	0.00755982	0.0497544	0.0018037	0.0180895	0.00115754	0.00102702	0.000933747	0.0603444
k__Bacteria;p__Actinobacteria;c__Actinobacteria;o__Actinomycetales;f__Micrococcaceae;Other;Other	0.00769163	0	0.000591513	0.0117773	0	5.34893e-05	0.000227918	9.74976e-05	0	2.31508e-05	6.4189e-05	4.34301e-05	0
k__Bacteria;p__Actinobacteria;c__Actinobacteria;o__Actinomycetales;f__Micrococcaceae;g__;s__	0.00011083	0.00237127	0.00118303	0.0211089	2.50564e-05	0.0180615	7.97712e-05	0.00222619	0	0.000115754	0	0	2.75043e-05
k__Bacteria;p__Actinobacteria;c__Actinobacteria;o__Actinomycetales;f__Micrococcaceae;g__Arthrobacter;s__	0	0	0	0	0	0	0	0	0	0	0.000128378	0	0
k__Bacteria;p__Actinobacteria;c__Actinobacteria;o__Actinomycetales;f__Micrococcaceae;g__Sinomonas;s__	0	0	0	0	0	0.000124808	0	3.24992e-05	0	0	0	0	0
k__Bacteria;p__Actinobacteria;c__Actinobacteria;o__Actinomycetales;f__Micromonosporaceae;g__;s__	2.21661e-05	9.23873e-05	3.11323e-05	4.7489e-05	2.50564e-05	0.000196127	2.27918e-05	0.000292493	0	0.000231508	0	0	1.37521e-05
k__Bacteria;p__Actinobacteria;c__Actinobacteria;o__Actinomycetales;f__Micromonosporaceae;g__Pilimelia;s__	0	0	0	0	0	0	0	9.74976e-05	0	0	0	0	0
k__Bacteria;p__Actinobacteria;c__Actinobacteria;o__Actinomycetales;f__Mycobacteriaceae;g__Mycobacterium;s__	0	3.07958e-05	3.11323e-05	0	2.50564e-05	0.000160468	0	8.1248e-05	0.000235183	0	0	0.00284467	0
k__Bacteria;p__Actinobacteria;c__Actinobacteria;o__Actinomycetales;f__Nocardiaceae;g__Rhodococcus;s__	2.21661e-05	0	0	0	0	0.00363727	1.13959e-05	0.000146246	0.000176388	0	0	0	0
k__Bacteria;p__Actinobacteria;c__Actinobacteria;o__Actinomycetales;f__Nocardioidaceae;Other;Other	0	0	0	0	2.50564e-05	0	0	4.87488e-05	1.95986e-05	0	0	0	0
k__Bacteria;p__Actinobacteria;c__Actinobacteria;o__Actinomycetales;f__Nocardioidaceae;g__;s__	2.21661e-05	0	0.000155661	0.00180458	0	0.00397604	0.00115098	0.0255931	0.000411571	0.000115754	0	6.51452e-05	0.000110017
k__Bacteria;p__Actinobacteria;c__Actinobacteria;o__Actinomycetales;f__Nocardioidaceae;g__Kribbella;s__	0	0	0	0	0	0.00103413	0	0.000129997	0	0	0	0	0
k__Bacteria;p__Actinobacteria;c__Actinobacteria;o__Actinomycetales;f__Nocardioidaceae;g__Nocardioides;s__	4.43321e-05	0	3.11323e-05	2.37445e-05	0	0.00265663	2.27918e-05	0.0158434	0	4.63017e-05	0	2.17151e-05	0
k__Bacteria;p__Actinobacteria;c__Actinobacteria;o__Actinomycetales;f__Nocardioidaceae;g__Pimelobacter;s__	4.43321e-05	0	6.22646e-05	0.000142467	0.000125282	0.00565203	6.83753e-05	0.0492363	0.000215585	2.31508e-05	0	0	0
k__Bacteria;p__Actinobacteria;c__Actinobacteria;o__Actinomycetales;f__Promicromonosporaceae;Other;Other	0	0	9.33968e-05	0	0	3.56595e-05	0	0	0	0	0	0	0
k__Bacteria;p__Actinobacteria;c__Actinobacteria;o__Actinomycetales;f__Pseudonocardiaceae;g__;s__	0	0	9.33968e-05	4.7489e-05	0	0.000142638	0	6.49984e-05	0	4.63017e-05	0	0	0.000178778
k__Bacteria;p__Actinobacteria;c__Actinobacteria;o__Actinomycetales;f__Pseudonocardiaceae;g__Actinomycetospora;s__	0	0	0	0	0	0.00276361	1.13959e-05	0.00100747	0	6.94525e-05	0	0	0
k__Bacteria;p__Actinobacteria;c__Actinobacteria;o__Actinomycetales;f__Pseudonocardiaceae;g__Pseudonocardia;s__	2.21661e-05	3.07958e-05	3.11323e-05	2.37445e-05	2.50564e-05	0.0111971	1.13959e-05	0.000308742	0	4.63017e-05	0	2.17151e-05	0
k__Bacteria;p__Actinobacteria;c__Actinobacteria;o__Actinomycetales;f__Pseudonocardiaceae;g__Pseudonocardia;s__halophobica	0	0	3.11323e-05	4.7489e-05	0	0.0240345	2.27918e-05	0.000308742	1.95986e-05	0	0	2.17151e-05	0
k__Bacteria;p__Actinobacteria;c__Actinobacteria;o__Actinomycetales;f__Streptomycetaceae;g__;s__	0	0	0	0	0	0	0	4.87488e-05	0	4.63017e-05	0	0	0
k__Bacteria;p__Actinobacteria;c__Actinobacteria;o__Actinomycetales;f__Streptomycetaceae;g__Streptomyces;s__	0	3.07958e-05	0.00523022	0.00256441	5.01128e-05	0.000285276	2.27918e-05	0.00100747	1.95986e-05	2.31508e-05	6.4189e-05	6.51452e-05	0
k__Bacteria;p__Actinobacteria;c__Actinobacteria;o__Actinomycetales;f__Streptosporangiaceae;g__;s__	0	0	0	0	0	1.78298e-05	0	9.74976e-05	0	0	0	0	0
k__Bacteria;p__Actinobacteria;c__Actinobacteria;o__Actinomycetales;f__Thermomonosporaceae;g__Actinoallomurus;Other	0	0	0	0	0	0	0	0.000129997	0	2.31508e-05	0	0	0
k__Bacteria;p__Actinobacteria;c__Actinobacteria;o__Actinomycetales;f__Thermomonosporaceae;g__Actinoallomurus;s__iriomotensis	0	0	0	0	0	1.78298e-05	0	0.000227494	0	0	0	0	2.75043e-05
k__Bacteria;p__Actinobacteria;c__Actinobacteria;o__Actinomycetales;f__Thermomonosporaceae;g__Actinomadura;Other	0	0	0	0	0	0	0	0.000146246	0	0	0	0	0
k__Bacteria;p__Actinobacteria;c__Actinobacteria;o__Actinomycetales;f__Yaniellaceae;g__Yaniella;s__	0	0	0	0	0.000375846	0	0	0	0	0	0	8.68602e-05	0
k__Bacteria;p__Actinobacteria;c__Actinobacteria;o__Micrococcales;f__;g__;s__	0	0	0	0	0	0	0	0	0	0	0	2.17151e-05	0
k__Bacteria;p__Actinobacteria;c__Actinobacteria;o__WCHB1-81;f__At425_EubF1;g__;s__	0	0	0	0	0	0	0	0	0	0	0	0	0
k__Bacteria;p__Actinobacteria;c__MB-A2-108;o__0319-7L14;f__;g__;s__	0	0	3.11323e-05	0	0	0	0	1.62496e-05	0	2.31508e-05	0	0	0
k__Bacteria;p__Actinobacteria;c__Nitriliruptoria;o__Euzebyales;f__Euzebyaceae;g__Euzebya;s__	0	0	0	0	0	0.000106979	0	0	1.95986e-05	6.94525e-05	0.000128378	4.34301e-05	1.37521e-05
k__Bacteria;p__Actinobacteria;c__Nitriliruptoria;o__Nitriliruptorales;f__Nitriliruptoraceae;g__;s__	0	0	0	0	0	0	0	0	0	2.31508e-05	0	0	0
k__Bacteria;p__Actinobacteria;c__Nitriliruptoria;o__Nitriliruptorales;f__Nitriliruptoraceae;g__Nitriliruptor;s__	0	0	0	0	0	0	0	0	0	0	0	0	0
k__Bacteria;p__Actinobacteria;c__Rubrobacteria;o__Rubrobacterales;f__Rubrobacteraceae;g__Rubrobacter;s__	0	0	0	0	2.50564e-05	1.78298e-05	0	8.1248e-05	0.000195986	0.000162056	0.000449323	8.68602e-05	0.000123769
k__Bacteria;p__Actinobacteria;c__Thermoleophilia;o__Gaiellales;f__;g__;s__	2.21661e-05	0	3.11323e-05	2.37445e-05	0	0.00984203	0.000547002	9.74976e-05	0.00070555	0	0	0.000217151	0
k__Bacteria;p__Actinobacteria;c__Thermoleophilia;o__Gaiellales;f__Gaiellaceae;g__;s__	0	0	0	0	0	0.000303106	1.13959e-05	0.000324992	0	2.31508e-05	0	4.34301e-05	0
k__Bacteria;p__Actinobacteria;c__Thermoleophilia;o__Solirubrobacterales;Other;Other;Other	2.21661e-05	0	9.33968e-05	0	0	0.000142638	0	0.000113747	0	0	0	0	0
k__Bacteria;p__Actinobacteria;c__Thermoleophilia;o__Solirubrobacterales;f__;g__;s__	6.64982e-05	0.000123183	6.22646e-05	0.000142467	5.01128e-05	0.000873658	0.000102563	0.00131622	5.87959e-05	0.000370413	6.4189e-05	0.000108575	1.37521e-05
k__Bacteria;p__Actinobacteria;c__Thermoleophilia;o__Solirubrobacterales;f__Conexibacteraceae;Other;Other	0	0	0	0	0	0	0.00019373	1.62496e-05	5.87959e-05	0	0	4.34301e-05	0
k__Bacteria;p__Actinobacteria;c__Thermoleophilia;o__Solirubrobacterales;f__Conexibacteraceae;g__;s__	2.21661e-05	0	0	4.7489e-05	0	0.000338765	0	0.000243744	0	0	0	2.17151e-05	0
k__Bacteria;p__Actinobacteria;c__Thermoleophilia;o__Solirubrobacterales;f__Patulibacteraceae;g__;s__	0	0	6.22646e-05	4.7489e-05	5.01128e-05	7.1319e-05	1.13959e-05	0.000178746	0	4.63017e-05	0	0	0
k__Bacteria;p__Actinobacteria;c__Thermoleophilia;o__Solirubrobacterales;f__Patulibacteraceae;g__Patulibacter;s__	0	0	0	0	0	0	0.000284897	0	0.00103873	0	0	0.000586306	5.50085e-05
k__Bacteria;p__Actinobacteria;c__Thermoleophilia;o__Solirubrobacterales;f__Solirubrobacteraceae;g__;s__	2.21661e-05	6.15915e-05	0	7.12335e-05	2.50564e-05	0.000944977	0.000113959	0.000308742	7.83945e-05	0.000162056	0	4.34301e-05	2.75043e-05
k__Bacteria;p__Armatimonadetes;c__[Fimbriimonadia];o__[Fimbriimonadales];f__[Fimbriimonadaceae];g__;s__	0	0	0	0	0	0	0	4.87488e-05	0	0	0	0	0
k__Bacteria;p__Armatimonadetes;c__[Fimbriimonadia];o__[Fimbriimonadales];f__[Fimbriimonadaceae];g__Fimbriimonas;s__	0	0	0	0	0	0	0	0.000113747	0	0	0	0	0
k__Bacteria;p__BRC1;c__NPL-UPA2;o__;f__;g__;s__	0	0	0	0	0	0	0	0	0	0	0	0	0
k__Bacteria;p__BRC1;c__PRR-11;o__;f__;g__;s__	0	0	0	0	0	0	0.000227918	0	0	0	0	0	5.50085e-05
k__Bacteria;p__Bacteroidetes;Other;Other;Other;Other;Other	0	0	0	0	0	0	0	0	0	0	0	0	5.50085e-05
k__Bacteria;p__Bacteroidetes;c__;o__;f__;g__;s__	0	0	0	0	0	0	0	0	0	0	0	0	0
k__Bacteria;p__Bacteroidetes;c__At12OctB3;o__;f__;g__;s__	0	0	0	0	0	0	0	0	0	0	0	0	0
k__Bacteria;p__Bacteroidetes;c__BME43;o__;f__;g__;s__	0	0	0	0	0	0	0	0	0	0	0	0	1.37521e-05
k__Bacteria;p__Bacteroidetes;c__Bacteroidia;o__Bacteroidales;f__;g__;s__	0	0	0	0	0	0	0	0	1.95986e-05	0	0	0	0
k__Bacteria;p__Bacteroidetes;c__Bacteroidia;o__Bacteroidales;f__Marinilabiaceae;Other;Other	0	0	0	0	0	0	0	0	0	0	0	0	0
k__Bacteria;p__Bacteroidetes;c__Bacteroidia;o__Bacteroidales;f__Marinilabiaceae;g__;s__	0	0	0	0	0	0	0	0	0	0	0	0	0
k__Bacteria;p__Bacteroidetes;c__Bacteroidia;o__Bacteroidales;f__SB-1;g__;s__	0	0	0	0	0	0	0	0	1.95986e-05	2.31508e-05	6.4189e-05	0	1.37521e-05
k__Bacteria;p__Bacteroidetes;c__Cytophagia;o__Cytophagales;f__Cyclobacteriaceae;g__;s__	0	0	0	0	0	0	0	0	0	0	6.4189e-05	0	0.0106579
k__Bacteria;p__Bacteroidetes;c__Cytophagia;o__Cytophagales;f__Cytophagaceae;Other;Other	0	0	0	0	0	0	0	0	0	0	0	0	0
k__Bacteria;p__Bacteroidetes;c__Cytophagia;o__Cytophagales;f__Cytophagaceae;g__;s__	0	0	0	0	0	0	0	1.62496e-05	0	0	0	2.17151e-05	0
k__Bacteria;p__Bacteroidetes;c__Cytophagia;o__Cytophagales;f__Cytophagaceae;g__Leadbetterella;s__	0	0	0	0	0	0	0	0	0	0	0	0	0.00151273
k__Bacteria;p__Bacteroidetes;c__Cytophagia;o__Cytophagales;f__Cytophagaceae;g__Pontibacter;s__	2.21661e-05	3.07958e-05	0	2.37445e-05	5.01128e-05	0.00418999	0.0152021	0.000194995	0.134623	0.0014122	0.000256756	0.0689019	4.12564e-05
k__Bacteria;p__Bacteroidetes;c__Cytophagia;o__Cytophagales;f__Flammeovirgaceae;g__;s__	0	0	0	0	0	3.56595e-05	0	0	0	2.31508e-05	0.000320945	0.000108575	0.000412564
k__Bacteria;p__Bacteroidetes;c__Cytophagia;o__Cytophagales;f__Flammeovirgaceae;g__Fulvivirga;s__	2.21661e-05	0	0	0	0	0	0	1.62496e-05	0	0	0	0	2.75043e-05
k__Bacteria;p__Bacteroidetes;c__Cytophagia;o__Cytophagales;f__Flammeovirgaceae;g__Roseivirga;s__	0	0	0	0	0	0	0	0	0	0	0	0	0.000591342
k__Bacteria;p__Bacteroidetes;c__Cytophagia;o__Cytophagales;f__[Amoebophilaceae];g__SC3-56;s__	0	0	0	0	0	0	0	0	0	0	0	0	0
k__Bacteria;p__Bacteroidetes;c__Flavobacteriia;o__Flavobacteriales;Other;Other;Other	0	0	0	0	0	0	0	0	0	0	0	0	2.75043e-05
k__Bacteria;p__Bacteroidetes;c__Flavobacteriia;o__Flavobacteriales;f__;g__;s__	0	0	0	0	0	0	0	0	0	0	0	0	0.000756367
k__Bacteria;p__Bacteroidetes;c__Flavobacteriia;o__Flavobacteriales;f__Cryomorphaceae;g__;s__	0	0	0	0	0	0	0	1.62496e-05	5.87959e-05	2.31508e-05	0	0	0.000935145
k__Bacteria;p__Bacteroidetes;c__Flavobacteriia;o__Flavobacteriales;f__Cryomorphaceae;g__Crocinitomix;s__	0	0	0	0	0	0	0	0	0	0	0	0	0.000151273
k__Bacteria;p__Bacteroidetes;c__Flavobacteriia;o__Flavobacteriales;f__Cryomorphaceae;g__Cryomorpha;s__	0	0	0	0	0	0	0	0	0	0	0	0	0.00057759
k__Bacteria;p__Bacteroidetes;c__Flavobacteriia;o__Flavobacteriales;f__Cryomorphaceae;g__Owenweeksia;s__	0	0	0	0	0	0	0	0	0	0	0	0	1.37521e-05
k__Bacteria;p__Bacteroidetes;c__Flavobacteriia;o__Flavobacteriales;f__Flavobacteriaceae;Other;Other	0	0	6.22646e-05	0	0	0	0	0	0	0	0	0	0
k__Bacteria;p__Bacteroidetes;c__Flavobacteriia;o__Flavobacteriales;f__Flavobacteriaceae;g__;s__	0	0	0	0	0	0	0	0	1.95986e-05	4.63017e-05	0	2.17151e-05	0.00143022
k__Bacteria;p__Bacteroidetes;c__Flavobacteriia;o__Flavobacteriales;f__Flavobacteriaceae;g__Arenibacter;s__	0	0	0	0	0	0.000392255	0	0	0	0	0	0	0.00170526
k__Bacteria;p__Bacteroidetes;c__Flavobacteriia;o__Flavobacteriales;f__Flavobacteriaceae;g__Cellulophaga;s__lytica	0	0	0	0	0	0	0	0	0	0	0	0	0.000178778
k__Bacteria;p__Bacteroidetes;c__Flavobacteriia;o__Flavobacteriales;f__Flavobacteriaceae;g__Flavobacterium;s__	2.21661e-05	0	0	2.37445e-05	5.01128e-05	1.78298e-05	0.00876343	1.62496e-05	0	0	0	0	0.000233786
k__Bacteria;p__Bacteroidetes;c__Flavobacteriia;o__Flavobacteriales;f__Flavobacteriaceae;g__Gramella;s__	0	0	0	0	0	0	0	0	0	0	0	0	0
k__Bacteria;p__Bacteroidetes;c__Flavobacteriia;o__Flavobacteriales;f__Flavobacteriaceae;g__Maribacter;s__	0	0	0	0	0	0	0	0	0	0	0	0	0
k__Bacteria;p__Bacteroidetes;c__Flavobacteriia;o__Flavobacteriales;f__Flavobacteriaceae;g__Mesonia;s__	0	0	0	0	0	0	0	0	0	0	0	0	0
k__Bacteria;p__Bacteroidetes;c__Flavobacteriia;o__Flavobacteriales;f__Flavobacteriaceae;g__Muricauda;s__	0	0	0	0	0	0	0	0	0	0	0	0	0.000247538
k__Bacteria;p__Bacteroidetes;c__Flavobacteriia;o__Flavobacteriales;f__Flavobacteriaceae;g__Myroides;s__	0	0	0	0	0	0	0	0	0	0	0	0	0.00559712
k__Bacteria;p__Bacteroidetes;c__Flavobacteriia;o__Flavobacteriales;f__Flavobacteriaceae;g__Myroides;s__odoratimimus	2.21661e-05	0	0	0	0	0	2.27918e-05	0	7.83945e-05	4.63017e-05	0	0	0.036897
k__Bacteria;p__Bacteroidetes;c__Flavobacteriia;o__Flavobacteriales;f__Flavobacteriaceae;g__Psychroflexus;s__	0	0	0	0	0	0	0	0	0	0	0	0	9.62649e-05
k__Bacteria;p__Bacteroidetes;c__Flavobacteriia;o__Flavobacteriales;f__Flavobacteriaceae;g__Robiginitalea;s__	0	0	0	0	0	0	0	0	0	0	0	0	0.000151273
k__Bacteria;p__Bacteroidetes;c__Flavobacteriia;o__Flavobacteriales;f__Flavobacteriaceae;g__Salegentibacter;s__	0	0	0	0	0	0	0	0	0	0	0	0	0
k__Bacteria;p__Bacteroidetes;c__Flavobacteriia;o__Flavobacteriales;f__Flavobacteriaceae;g__Winogradskyella;s__	0	0	0	0	0	0	0	0	0	0	0	0	2.75043e-05
k__Bacteria;p__Bacteroidetes;c__Flavobacteriia;o__Flavobacteriales;f__Flavobacteriaceae;g__Zhouia;s__	0	0	6.22646e-05	0	0	0	0	0	0	0	0	0	0
k__Bacteria;p__Bacteroidetes;c__Sphingobacteriia;o__Sphingobacteriales;Other;Other;Other	0	0	0	0	0	0	0	0	0	0	0	0	0
k__Bacteria;p__Bacteroidetes;c__Sphingobacteriia;o__Sphingobacteriales;f__;g__;s__	0	0	0	0	0	0	0	0	0	0	0	0	0.000275043
k__Bacteria;p__Bacteroidetes;c__Sphingobacteriia;o__Sphingobacteriales;f__NS11-12;g__;s__	0	0	0	0	0	0	0	0	0	0	0	0	0
k__Bacteria;p__Bacteroidetes;c__Sphingobacteriia;o__Sphingobacteriales;f__Sphingobacteriaceae;g__;s__	0	0	0	0	0	0	0.000125355	0	0	0	0	0	0
k__Bacteria;p__Bacteroidetes;c__Sphingobacteriia;o__Sphingobacteriales;f__Sphingobacteriaceae;g__Pedobacter;s__	0	0	0	0	0	0	0	0	0	0	0	0	0.000233786
k__Bacteria;p__Bacteroidetes;c__Sphingobacteriia;o__Sphingobacteriales;f__Sphingobacteriaceae;g__Sphingobacterium;s__mizutaii	0	0	0	0	0	0	0	0	0	0	0	0	6.87607e-05
k__Bacteria;p__Bacteroidetes;c__[Rhodothermi];o__[Rhodothermales];f__Rhodothermaceae;g__;s__	0	0	0	0	0	1.78298e-05	0	3.24992e-05	1.95986e-05	2.31508e-05	0	2.17151e-05	0
k__Bacteria;p__Bacteroidetes;c__[Rhodothermi];o__[Rhodothermales];f__Rhodothermaceae;g__Rubricoccus;s__	0	0	0	0	0	0	0	0	0	0	0	0	0
k__Bacteria;p__Bacteroidetes;c__[Rhodothermi];o__[Rhodothermales];f__Rhodothermaceae;g__Salinibacter;s__	0	0	0	0	0	0	0	0	0	0	0	0	0
k__Bacteria;p__Bacteroidetes;c__[Rhodothermi];o__[Rhodothermales];f__Rhodothermaceae;g__Salisaeta;s__	0	0	0	0	0	0	0	0	0	0	0	0	0
k__Bacteria;p__Bacteroidetes;c__[Rhodothermi];o__[Rhodothermales];f__[Balneolaceae];g__;s__	0	0	0	0	0	0	0	0	0	0	0	0	0
k__Bacteria;p__Bacteroidetes;c__[Rhodothermi];o__[Rhodothermales];f__[Balneolaceae];g__Balneola;s__	0	0	0	0	0	0	0	0	0	0	0	0	0.000165026
k__Bacteria;p__Bacteroidetes;c__[Rhodothermi];o__[Rhodothermales];f__[Balneolaceae];g__KSA1;s__	0	0	0	0	0	0	0	0	0	2.31508e-05	0	2.17151e-05	0.000591342
k__Bacteria;p__Bacteroidetes;c__[Saprospirae];o__[Saprospirales];Other;Other;Other	0	0	0	0	0	0	0	0	0	0	0	0	0
k__Bacteria;p__Bacteroidetes;c__[Saprospirae];o__[Saprospirales];f__;g__;s__	0	0	0	0	0	0	0	0	0	0	0	0	1.37521e-05
k__Bacteria;p__Bacteroidetes;c__[Saprospirae];o__[Saprospirales];f__Chitinophagaceae;g__;s__	0	0	0	0	0	0.00196127	0.00529908	0.0107085	0	0	0	0	4.12564e-05
k__Bacteria;p__Bacteroidetes;c__[Saprospirae];o__[Saprospirales];f__Chitinophagaceae;g__Flavihumibacter;s__	0.000155162	0	0.000124529	9.4978e-05	0.000100226	0.000677531	3.41876e-05	0.106987	0	0	0	0	0
k__Bacteria;p__Bacteroidetes;c__[Saprospirae];o__[Saprospirales];f__Chitinophagaceae;g__Flavisolibacter;s__	0	3.07958e-05	0	0	0	0.000160468	0	0.0100097	0.00188147	2.31508e-05	0	0	0
k__Bacteria;p__Bacteroidetes;c__[Saprospirae];o__[Saprospirales];f__Chitinophagaceae;g__Niabella;s__	0	0	0	0	0	0	0	0.000536237	0	0	0	0	0
k__Bacteria;p__Bacteroidetes;c__[Saprospirae];o__[Saprospirales];f__Chitinophagaceae;g__Sediminibacterium;s__	2.21661e-05	0	0	0	0	0	0	0.00640234	0	0	0	0	0
k__Bacteria;p__Bacteroidetes;c__[Saprospirae];o__[Saprospirales];f__Saprospiraceae;g__;s__	2.21661e-05	9.23873e-05	3.11323e-05	4.7489e-05	5.01128e-05	0	3.41876e-05	9.74976e-05	5.87959e-05	2.31508e-05	6.4189e-05	2.17151e-05	0.00782496
k__Bacteria;p__Bacteroidetes;c__[Saprospirae];o__[Saprospirales];f__Saprospiraceae;g__Lewinella;Other	0	0	0	0	0	0	0	0	0	0	0	0	0
k__Bacteria;p__Bacteroidetes;c__[Saprospirae];o__[Saprospirales];f__Saprospiraceae;g__Lewinella;s__	0	0	0	0	0	0	0	0	0	0	0	0	1.37521e-05
k__Bacteria;p__Chlorobi;c__Ignavibacteria;o__Ignavibacteriales;f__Ignavibacteriaceae;g__;s__	0	0	0	0	2.50564e-05	0	0	0	1.95986e-05	4.63017e-05	0	0	0
k__Bacteria;p__Chlorobi;c__OPB56;o__;f__;g__;s__	0	0	0	0	0	0	0	0	0	0	0	0	1.37521e-05
k__Bacteria;p__Chloroflexi;c__;o__;f__;g__;s__	0	0	0	0	0	3.56595e-05	0	0	0	0	0	0	0
k__Bacteria;p__Chloroflexi;c__Anaerolineae;o__;f__;g__;s__	0	0	0	0	0	0	0	0	0	0	0	0	0
k__Bacteria;p__Chloroflexi;c__Anaerolineae;o__Anaerolineales;f__Anaerolinaceae;g__C1_B004;s__	0	0	0	0	0	0	0	0	0	0	0	0	0
k__Bacteria;p__Chloroflexi;c__Anaerolineae;o__Anaerolineales;f__Anaerolinaceae;g__T78;s__	0	0	0	0	0	0	0	0	0	0	0	0	1.37521e-05
k__Bacteria;p__Chloroflexi;c__Anaerolineae;o__Anaerolineales;f__Anaerolinaceae;g__WCHB1-05;s__	0	0	0	0	0	0	0	0	0	0	0	0	0
k__Bacteria;p__Chloroflexi;c__Anaerolineae;o__CFB-26;f__;g__;s__	0	0	0	0	0	0	0	0	1.95986e-05	0	0	2.17151e-05	0
k__Bacteria;p__Chloroflexi;c__Anaerolineae;o__Caldilineales;f__Caldilineaceae;g__;s__	0	0	0	0	0	0	0	0	0	0	0	0	0
k__Bacteria;p__Chloroflexi;c__Anaerolineae;o__DRC31;f__;g__;s__	0	0	0	0	0	0	0	0	0	0	0	0	0
k__Bacteria;p__Chloroflexi;c__Anaerolineae;o__OPB11;f__;g__;s__	0	0	0	0	0	0	0	0	0	0	0	0	0
k__Bacteria;p__Chloroflexi;c__Anaerolineae;o__S0208;f__;g__;s__	0	0	0	0	0	0	0	0	0	0	0	0	0
k__Bacteria;p__Chloroflexi;c__Anaerolineae;o__SBR1031;f__A4b;g__;s__	0	0	0	0	0	0	0	0	0	0	0	0	0
k__Bacteria;p__Chloroflexi;c__Anaerolineae;o__SBR1031;f__SHA-31;g__;s__	0	0	0	0	0	0	0	0	0	0	0	0	0
k__Bacteria;p__Chloroflexi;c__Anaerolineae;o__SHA-20;f__;g__;s__	0	0	0	0	0	0	0	0	0	0	0	0	0
k__Bacteria;p__Chloroflexi;c__C0119;o__;f__;g__;s__	0	0	0	0	0	0.000124808	0	0	0	0	0	0	0
k__Bacteria;p__Chloroflexi;c__Chloroflexi;o__AKIW781;f__;g__;s__	0	0	0	0	0	0	0	4.87488e-05	0	0	0	0	0
k__Bacteria;p__Chloroflexi;c__Chloroflexi;o__[Roseiflexales];f__[Kouleothrixaceae];g__;s__	0	0	0	0	0	3.56595e-05	0	0	0	0	0	0	0
k__Bacteria;p__Chloroflexi;c__Dehalococcoidetes;o__Dehalococcoidales;f__Dehalococcoidaceae;g__;s__	0	0	0	0	0	0	0	0	0	0	0	0	0
k__Bacteria;p__Chloroflexi;c__Dehalococcoidetes;o__GIF9;f__;g__;s__	0	0	0	0	0	0	0	0	0	0	0	0	0
k__Bacteria;p__Chloroflexi;c__Ellin6529;o__;f__;g__;s__	0	3.07958e-05	0	2.37445e-05	2.50564e-05	0.000267446	0	0.000324992	1.95986e-05	0	0	0	0
k__Bacteria;p__Chloroflexi;c__Gitt-GS-136;o__;f__;g__;s__	0	0	0	0	0	0.000178298	0	0.000324992	3.91972e-05	2.31508e-05	0	0	0
k__Bacteria;p__Chloroflexi;c__Ktedonobacteria;o__JG30-KF-AS9;f__;g__;s__	0	0	0	0	0	5.34893e-05	0	1.62496e-05	0	0	0	0	0
k__Bacteria;p__Chloroflexi;c__Ktedonobacteria;o__Ktedonobacterales;f__Ktedonobacteraceae;g__;s__	0	0	0	0	0	0	0	6.49984e-05	0	0	0	0	0
k__Bacteria;p__Chloroflexi;c__SAR202;o__;f__;g__;s__	0	0	0	0	0	0	0	0	0	0	0	0	0
k__Bacteria;p__Chloroflexi;c__TK17;o__;f__;g__;s__	0	0	3.11323e-05	0	0	0	0	1.62496e-05	0	0	0	0	0
k__Bacteria;p__Chloroflexi;c__TK17;o__mle1-48;f__;g__;s__	0	0	0	0	0	0	0	0	0	0	0	0	0
k__Bacteria;p__Chloroflexi;c__Thermomicrobia;o__;f__;g__;s__	0	0	0	0	0	0	0	0	0	0	6.4189e-05	0	0
k__Bacteria;p__Chloroflexi;c__Thermomicrobia;o__AKYG1722;f__;g__;s__	0	0	0	0	0	0.000106979	0.000262105	0.000747481	0.00305738	4.63017e-05	0	2.17151e-05	0
k__Bacteria;p__Chloroflexi;c__Thermomicrobia;o__JG30-KF-CM45;f__;g__;s__	2.21661e-05	0	3.11323e-05	0.00073608	2.50564e-05	0.00269229	0.00124215	0.00308742	0.0041941	9.26033e-05	0.000256756	0.00710082	1.37521e-05
k__Bacteria;p__Chloroflexi;c__Thermomicrobia;o__Sphaerobacterales;f__;g__;s__	0	0	0	0	0	0	0	0	0	0	0	0	0
k__Bacteria;p__Cyanobacteria;c__4C0d-2;o__YS2;f__;g__;s__	0	0	0	0	0	0	0	0	0	0	0	0	0
k__Bacteria;p__Cyanobacteria;c__Chloroplast;o__;f__;g__;s__	0	0	0	0	0	0	0	0	0	0	0	0	1.37521e-05
k__Bacteria;p__Cyanobacteria;c__Chloroplast;o__Cercozoa;f__Chlorarachniophyceae;g__;s__	0	0	0	0	0	0	0	0	0	0	0	0	0
k__Bacteria;p__Cyanobacteria;c__Chloroplast;o__Chlorophyta;f__;g__;s__	0	0	0	0	0	0	0	0	0	0	0	0	0
k__Bacteria;p__Cyanobacteria;c__Chloroplast;o__Stramenopiles;f__;g__;s__	0	0	0	0	0	0	0	0	1.95986e-05	0	0	0	0.00521206
k__Bacteria;p__Cyanobacteria;c__Chloroplast;o__Streptophyta;f__;g__;s__	0	0	0.000155661	0	0	0	0	0	0	0	0	0	0
k__Bacteria;p__Cyanobacteria;c__Chloroplast;o__UA01;f__;g__;s__	0	0	0	0	0	0	0	0	0	2.31508e-05	0	0	0
k__Bacteria;p__Cyanobacteria;c__ML635J-21;o__;f__;g__;s__	4.43321e-05	6.15915e-05	0	7.12335e-05	0	1.78298e-05	0.0637941	8.1248e-05	0.0212841	0.000370413	0	2.17151e-05	1.37521e-05
k__Bacteria;p__Cyanobacteria;c__Oscillatoriophycideae;o__Chroococcales;Other;Other;Other	0	0	0	0	0	0	0	0	3.91972e-05	2.31508e-05	0.000128378	4.34301e-05	1.37521e-05
k__Bacteria;p__Cyanobacteria;c__Oscillatoriophycideae;o__Chroococcales;f__Cyanobacteriaceae;Other;Other	0	0	0	0	0	0	0	0	0	0	0	0	0
k__Bacteria;p__Cyanobacteria;c__Oscillatoriophycideae;o__Chroococcales;f__Cyanobacteriaceae;g__;s__	0	0	0	0	0	0	0	0	0	0	0	0	0
k__Bacteria;p__Cyanobacteria;c__Oscillatoriophycideae;o__Chroococcales;f__Cyanobacteriaceae;g__Cyanothece;s__	0	0	0	0	0	0	0	0	0	0	0	0	0
k__Bacteria;p__Cyanobacteria;c__Oscillatoriophycideae;o__Chroococcales;f__Xenococcaceae;Other;Other	0	0	0	0	0	0	0	0	7.83945e-05	9.26033e-05	6.4189e-05	2.17151e-05	2.75043e-05
k__Bacteria;p__Cyanobacteria;c__Oscillatoriophycideae;o__Chroococcales;f__Xenococcaceae;g__;s__	0	0	0	7.12335e-05	0	0	0	0	0.000117592	2.31508e-05	0.000256756	4.34301e-05	2.75043e-05
k__Bacteria;p__Cyanobacteria;c__Oscillatoriophycideae;o__Oscillatoriales;f__Phormidiaceae;Other;Other	0	0	0	0	0	0	0	0	0	0	0	0	2.75043e-05
k__Bacteria;p__Cyanobacteria;c__Oscillatoriophycideae;o__Oscillatoriales;f__Phormidiaceae;g__;s__	0	0	0	0	0	0	0	0	0	0	0	0	0
k__Bacteria;p__Cyanobacteria;c__Synechococcophycideae;o__Pseudanabaenales;f__Pseudanabaenaceae;g__;s__	0	0	0	0	0	0	0	0	0	0	0	0	0
k__Bacteria;p__Cyanobacteria;c__Synechococcophycideae;o__Pseudanabaenales;f__Pseudanabaenaceae;g__Leptolyngbya;s__	0	0	0	0	0	0	0	0	0	0	0	0	0
k__Bacteria;p__Cyanobacteria;c__Synechococcophycideae;o__Synechococcales;f__Acaryochloridaceae;g__Acaryochloris;s__	0	0	0	0	0	0	0	0	0	0	0	0	0
k__Bacteria;p__Cyanobacteria;c__Synechococcophycideae;o__Synechococcales;f__Synechococcaceae;g__Prochlorococcus;s__	0	0	0	0	0	0	0	0	0	0	0	0	0.000316299
k__Bacteria;p__Elusimicrobia;c__Elusimicrobia;o__IIb;f__;g__;s__	0	0	0	0	0	0	0	0	0	0	0	0	0
k__Bacteria;p__Fibrobacteres;c__TG3;o__TG3-1;f__;g__;s__	0	0	0	0	0	0	0	0	0	0	0	0	0
k__Bacteria;p__Firmicutes;Other;Other;Other;Other;Other	0	0	0	0	0	0	0	0	0	0	0	0	0
k__Bacteria;p__Firmicutes;c__Bacilli;o__Bacillales;Other;Other;Other	0.00139646	0.000123183	0.00214813	0.0165024	0.000501128	1.78298e-05	0.000649565	0.000113747	9.79931e-05	0	6.4189e-05	0.000152005	0
k__Bacteria;p__Firmicutes;c__Bacilli;o__Bacillales;f__;g__;s__	0.128519	0.123337	0.0030821	0.00185207	0.179103	0.000196127	0.000216522	0.000942476	1.95986e-05	0.0012733	6.4189e-05	0.000282296	4.12564e-05
k__Bacteria;p__Firmicutes;c__Bacilli;o__Bacillales;f__Alicyclobacillaceae;g__Alicyclobacillus;Other	0	0	0	0	0	0	0	0	0	0	0	0	0
k__Bacteria;p__Firmicutes;c__Bacilli;o__Bacillales;f__Bacillaceae;Other;Other	0.0118588	0.0165989	0.00672457	0.00785943	0.00754197	7.1319e-05	2.27918e-05	4.87488e-05	1.95986e-05	0.000763977	0.000192567	0.000825172	4.12564e-05
k__Bacteria;p__Firmicutes;c__Bacilli;o__Bacillales;f__Bacillaceae;g__;s__	0.151771	0.106461	0.194981	0.315446	0.061789	0.000659701	0.00115098	0.00970101	0.156985	0.00416715	0.00558444	0.136349	0.000110017
k__Bacteria;p__Firmicutes;c__Bacilli;o__Bacillales;f__Bacillaceae;g__Bacillus;Other	0.000177329	0.000184775	0.0109274	0.000451146	0.00320722	0.000338765	0	3.24992e-05	0	0	0	0	0
k__Bacteria;p__Firmicutes;c__Bacilli;o__Bacillales;f__Bacillaceae;g__Bacillus;s__	0.0565456	0.0383407	0.0438343	0.0407218	0.0418441	0.000927148	0.000113959	0.00141371	0.000391972	0.0384072	0.0023108	0.011357	0.00171902
k__Bacteria;p__Firmicutes;c__Bacilli;o__Bacillales;f__Bacillaceae;g__Bacillus;s__cereus	0.00011083	0	0.000498116	0.000237445	0	0	0	0	3.91972e-05	0	0	0.000304011	0
k__Bacteria;p__Firmicutes;c__Bacilli;o__Bacillales;f__Bacillaceae;g__Bacillus;s__flexus	0.00667199	6.15915e-05	0.00323776	0.0128933	0	3.56595e-05	1.13959e-05	0.000129997	0	0	6.4189e-05	4.34301e-05	0
k__Bacteria;p__Firmicutes;c__Bacilli;o__Bacillales;f__Bacillaceae;g__Bacillus;s__foraminis	0	0	0.000124529	0	0.000150338	0	0	0	0	0.0344484	0.000128378	0	0
k__Bacteria;p__Firmicutes;c__Bacilli;o__Bacillales;f__Bacillaceae;g__Bacillus;s__horti	4.43321e-05	6.15915e-05	0	0	0	0	0	0	0	0	0	0	0
k__Bacteria;p__Firmicutes;c__Bacilli;o__Bacillales;f__Bacillaceae;g__Bacillus;s__muralis	0.0143193	3.07958e-05	0.000155661	0.0116111	0	0.000213957	1.13959e-05	0.000341241	0	0	0	0	0
k__Bacteria;p__Firmicutes;c__Bacilli;o__Bacillales;f__Bacillaceae;g__Geobacillus;s__	0	0	0	0	0	0	0	3.24992e-05	0	0	0	0	0
k__Bacteria;p__Firmicutes;c__Bacilli;o__Bacillales;f__Bacillaceae;g__Marinococcus;s__	0	0	0	2.37445e-05	0	1.78298e-05	0	0	0.000117592	6.94525e-05	6.4189e-05	4.34301e-05	2.75043e-05
k__Bacteria;p__Firmicutes;c__Bacilli;o__Bacillales;f__Bacillaceae;g__Natronobacillus;s__	0	0	0	0	0	0	0	0	0	0	0	0	0
k__Bacteria;p__Firmicutes;c__Bacilli;o__Bacillales;f__Bacillaceae;g__Virgibacillus;s__	6.64982e-05	0.00307958	0.0323464	0.000451146	0.00353295	0.000124808	0.000102563	0	0	6.94525e-05	0	0.000390871	0
k__Bacteria;p__Firmicutes;c__Bacilli;o__Bacillales;f__Paenibacillaceae;g__;s__	0.00412289	0	0	0.00135344	0	0	0.0052649	4.87488e-05	1.95986e-05	0	0	0	0
k__Bacteria;p__Firmicutes;c__Bacilli;o__Bacillales;f__Paenibacillaceae;g__Ammoniphilus;Other	0	0	0	0	0.0045352	0	0	4.87488e-05	0	6.94525e-05	0.000449323	0	0
k__Bacteria;p__Firmicutes;c__Bacilli;o__Bacillales;f__Paenibacillaceae;g__Aneurinibacillus;s__	0	0	0	0	0	0	0	3.24992e-05	0	0	0	0	0
k__Bacteria;p__Firmicutes;c__Bacilli;o__Bacillales;f__Paenibacillaceae;g__Brevibacillus;s__	0	0	0	0.000451146	0	0	0	0	0	0	0.000577701	4.34301e-05	0
k__Bacteria;p__Firmicutes;c__Bacilli;o__Bacillales;f__Paenibacillaceae;g__Brevibacillus;s__reuszeri	0	0	0	4.7489e-05	0	0	0.000410252	0	0.00605597	0.000162056	0	0	0
k__Bacteria;p__Firmicutes;c__Bacilli;o__Bacillales;f__Paenibacillaceae;g__Cohnella;s__	0	3.07958e-05	6.22646e-05	4.7489e-05	2.50564e-05	3.56595e-05	0.00529908	0.000243744	0.000293979	0	0	0	0
k__Bacteria;p__Firmicutes;c__Bacilli;o__Bacillales;f__Paenibacillaceae;g__Paenibacillus;Other	0	0	0	0	0	0	0.000854691	0	0.00450768	6.94525e-05	0	0.000325726	0
k__Bacteria;p__Firmicutes;c__Bacilli;o__Bacillales;f__Paenibacillaceae;g__Paenibacillus;s__	0.0224321	0.000123183	0.000155661	0.00394159	2.50564e-05	0.000552723	0.00853552	0.000779981	0.0071535	0.00247714	0.00686822	0.00421272	0
k__Bacteria;p__Firmicutes;c__Bacilli;o__Bacillales;f__Planococcaceae;Other;Other	8.86643e-05	0.000338753	0.0263379	0.0109937	0.000125282	0.000160468	1.13959e-05	4.87488e-05	0.000470367	0.000208357	0.00128378	0.00013029	0
k__Bacteria;p__Firmicutes;c__Bacilli;o__Bacillales;f__Planococcaceae;g__;s__	0.0158709	0.01161	0.373619	0.0332186	0.253019	0.000338765	0.000148146	0.000471238	0.00260662	0.376201	0.00211824	0.00171549	0.000275043
k__Bacteria;p__Firmicutes;c__Bacilli;o__Bacillales;f__Planococcaceae;g__Lysinibacillus;Other	0.011482	0	0.0030821	0.0356168	5.01128e-05	3.56595e-05	0.000512815	0.00627234	0.216702	0.002917	0.103408	0.000217151	8.25128e-05
k__Bacteria;p__Firmicutes;c__Bacilli;o__Bacillales;f__Planococcaceae;g__Planococcus;Other	0	0	0	0	0	1.78298e-05	0	0	0	0	0	0	0
k__Bacteria;p__Firmicutes;c__Bacilli;o__Bacillales;f__Planococcaceae;g__Planomicrobium;s__	2.21661e-05	0.000277162	6.22646e-05	0	0.000576297	0	0	0	0	0.000902882	0	0	0
k__Bacteria;p__Firmicutes;c__Bacilli;o__Bacillales;f__Planococcaceae;g__Solibacillus;s__	4.43321e-05	0	6.22646e-05	0.0372076	5.01128e-05	7.1319e-05	0	8.1248e-05	0	0	0	4.34301e-05	0
k__Bacteria;p__Firmicutes;c__Bacilli;o__Bacillales;f__Planococcaceae;g__Sporosarcina;s__	0.0170679	0.49766	0.115314	0.00546124	0.437685	0.00130157	0.000501419	0.000617485	0.00101913	0.520708	0.0610437	0.00121604	0.00268167
k__Bacteria;p__Firmicutes;c__Bacilli;o__Bacillales;f__Thermoactinomycetaceae;g__;s__	0	0	0	0	0	0	0	9.74976e-05	0	0	0	0	0
k__Bacteria;p__Firmicutes;c__Bacilli;o__Haloplasmatales;f__Haloplasmataceae;g__;s__	0	0	0	0	0	0	0	0	0	0	0	0	0
k__Bacteria;p__Firmicutes;c__Bacilli;o__Lactobacillales;f__Aerococcaceae;g__;s__	0	0	0	2.37445e-05	0	0	0	0	1.95986e-05	0	0	0	0
k__Bacteria;p__Firmicutes;c__Bacilli;o__Lactobacillales;f__Aerococcaceae;g__Alkalibacterium;s__	0	0	0	0	0	0	0	0	0	0	0	0	0
k__Bacteria;p__Firmicutes;c__Bacilli;o__Lactobacillales;f__Enterococcaceae;g__Enterococcus;s__	0	0	0	0	0	0	0	0	0	0	0	0	0.000770119
k__Bacteria;p__Firmicutes;c__Bacilli;o__Lactobacillales;f__Enterococcaceae;g__Vagococcus;s__	0.0589396	0.181171	0.00249058	0.000712335	0.000125282	8.91488e-05	0.000102563	0.000276243	0.000960332	0.00159741	0.000192567	6.51452e-05	0.0335139
k__Bacteria;p__Firmicutes;c__Bacilli;o__Lactobacillales;f__Streptococcaceae;g__Streptococcus;s__	0	0	0	0	0	0	0	0	0	0	0	0	0
k__Bacteria;p__Firmicutes;c__Clostridia;o__;f__;g__;s__	0	0	0	0	0	0	0.000205126	0	0	0	0	0	0
k__Bacteria;p__Firmicutes;c__Clostridia;o__BSA2B-08;f__;g__;s__	0	0	0	0	0	0	0	0	0	0	0	0	0
k__Bacteria;p__Firmicutes;c__Clostridia;o__Clostridiales;Other;Other;Other	0	0	0	0	0	0	0	0	0	0	0	0	0
k__Bacteria;p__Firmicutes;c__Clostridia;o__Clostridiales;f__;g__;s__	0	0	0	0	0	0	0	0	0	0	0	0	0
k__Bacteria;p__Firmicutes;c__Clostridia;o__Clostridiales;f__Christensenellaceae;g__;s__	0	0	0	0	0	0	0	0	0	0	0	0	0
k__Bacteria;p__Firmicutes;c__Clostridia;o__Clostridiales;f__Clostridiaceae;g__;s__	0	0	0	0	0	0	0	0	0	0	0	0	0
k__Bacteria;p__Firmicutes;c__Clostridia;o__Clostridiales;f__Clostridiaceae;g__Alkaliphilus;s__	4.43321e-05	0	0	0	0	0	2.27918e-05	0	1.95986e-05	0	0.0823545	2.17151e-05	0
k__Bacteria;p__Firmicutes;c__Clostridia;o__Clostridiales;f__Clostridiaceae;g__Alkaliphilus;s__transvaalensis	0	0	0	0	0	0	0	0	0	0	0	0	0
k__Bacteria;p__Firmicutes;c__Clostridia;o__Clostridiales;f__Clostridiaceae;g__Clostridiisalibacter;s__	0	0	0	0	0	0	0	0	0	0	0	0	0
k__Bacteria;p__Firmicutes;c__Clostridia;o__Clostridiales;f__Clostridiaceae;g__Clostridium;s__	2.21661e-05	0	0	0	2.50564e-05	0	0	3.24992e-05	0	0	0.010206	0	0
k__Bacteria;p__Firmicutes;c__Clostridia;o__Clostridiales;f__Clostridiaceae;g__Thermoanaerobacterium;s__	0	0	0	0	0	0	0	4.87488e-05	0	0	0	0	0
k__Bacteria;p__Firmicutes;c__Clostridia;o__Clostridiales;f__Dehalobacteriaceae;g__Dehalobacterium;s__	0	0	0	0	0	0	0	0	0	0	0	0	0
k__Bacteria;p__Firmicutes;c__Clostridia;o__Clostridiales;f__Lachnospiraceae;g__;s__	0	0	0	0	0	0	0	0	0	0	0	0	0
k__Bacteria;p__Firmicutes;c__Clostridia;o__Clostridiales;f__Peptococcaceae;g__;s__	0	0	0	0	0	1.78298e-05	0	3.24992e-05	0	0	0	0	0
k__Bacteria;p__Firmicutes;c__Clostridia;o__Clostridiales;f__Peptococcaceae;g__Dehalobacter_Syntrophobotulus;s__	0	0	0	0	0	0	0	0	0	0	0	0	0
k__Bacteria;p__Firmicutes;c__Clostridia;o__Clostridiales;f__Peptococcaceae;g__Desulfitobacter;s__	0	0	0	0	0	0	0	0	1.95986e-05	0	0	0	0
k__Bacteria;p__Firmicutes;c__Clostridia;o__Clostridiales;f__Peptococcaceae;g__Desulfosporosinus;s__meridiei	0	0	0	0	0	0	0	0	0	0	0	0	0
k__Bacteria;p__Firmicutes;c__Clostridia;o__Clostridiales;f__Peptostreptococcaceae;g__;s__	0	0	0	0	0	0	0	0	0	0	0	0	1.37521e-05
k__Bacteria;p__Firmicutes;c__Clostridia;o__Clostridiales;f__Ruminococcaceae;g__;s__	0	0	0	0	0	0	0	0	0	0	0	0	1.37521e-05
k__Bacteria;p__Firmicutes;c__Clostridia;o__Clostridiales;f__[Acidaminobacteraceae];Other;Other	0	0	0	0	0	0	0	0	0	0	0	0	0
k__Bacteria;p__Firmicutes;c__Clostridia;o__Clostridiales;f__[Acidaminobacteraceae];g__NP25;s__	0	0	0	0	0	0	0	0	0	0	0	0	0
k__Bacteria;p__Firmicutes;c__Clostridia;o__Clostridiales;f__[Acidaminobacteraceae];g__WH1-8;s__	0	0	0	0	0	0	0	0	0	0	0	0	0
k__Bacteria;p__Firmicutes;c__Clostridia;o__Clostridiales;f__[Mogibacteriaceae];g__Anaerovorax;s__	0	0	0	0	0	0	0	0	0	0	0	0	0
k__Bacteria;p__Firmicutes;c__Clostridia;o__Clostridiales;f__[Tissierellaceae];g__;s__	0	0	0	0	0	0	0	0	0	0	0.000770268	0	0
k__Bacteria;p__Firmicutes;c__Clostridia;o__Halanaerobiales;f__;g__;s__	0	0	0	0	0	0	0	0	0	0	6.4189e-05	0	0
k__Bacteria;p__Firmicutes;c__Clostridia;o__Halanaerobiales;f__Halanaerobiaceae;g__;s__	0	0	0	0	0	0	0	0	0	0	0	0	1.37521e-05
k__Bacteria;p__Firmicutes;c__Clostridia;o__Halanaerobiales;f__Halanaerobiaceae;g__Halanaerobium;s__	0	0	0	0	0	0	0	0	0	0	0	0	0
k__Bacteria;p__Firmicutes;c__Clostridia;o__Halanaerobiales;f__Halobacteroidaceae;g__;s__	0	0	0	0	0	0	0	0	0	0	0	0	0
k__Bacteria;p__Firmicutes;c__Clostridia;o__MBA08;f__;g__;s__	0	0	0	0	0	0	0	0	0	0	0	0	0
k__Bacteria;p__Firmicutes;c__Clostridia;o__Natranaerobiales;f__Anaerobrancaceae;g__;s__	0	0	0	0	0	0	0	0	0	0	0	0	0
k__Bacteria;p__Firmicutes;c__Clostridia;o__SHA-98;f__;g__;s__	0	0	0	0	0	0	0	0	0	0	0	0	0
k__Bacteria;p__Firmicutes;c__Clostridia;o__Thermoanaerobacterales;f__Thermoanaerobacteraceae;g__;s__	0	0	0	0	0	0	0	0	0	0	0	0	0
k__Bacteria;p__GN02;c__;o__;f__;g__;s__	0	0	0	0	0	0	0	0	0	0	0	0	0
k__Bacteria;p__GN02;c__3BR-5F;o__;f__;g__;s__	0	0	0	0	0	0	0	0	0	0	0	0	0
k__Bacteria;p__GN02;c__BD1-5;o__;f__;g__;s__	0	0	0	0	0	0	0	0	0	0	0	0	0
k__Bacteria;p__GN02;c__GKS2-174;o__;f__;g__;s__	0	0	0	0	0	0	0	0	0	0	0	0	0
k__Bacteria;p__GN04;c__GN15;o__;f__;g__;s__	0	0	0	0	0	0	0	0	0	0	0	0	0
k__Bacteria;p__Gemmatimonadetes;c__;o__;f__;g__;s__	0	0	0	0	0	3.56595e-05	0	3.24992e-05	0	0	0	0	0
k__Bacteria;p__Gemmatimonadetes;c__Gemm-1;o__;f__;g__;s__	0	3.07958e-05	0	2.37445e-05	2.50564e-05	8.91488e-05	1.13959e-05	0.000373741	0	0	0	0	0
k__Bacteria;p__Gemmatimonadetes;c__Gemm-2;o__;f__;g__;s__	0	0	0	0	0	0	0	0	0	2.31508e-05	0	0	0
k__Bacteria;p__Gemmatimonadetes;c__Gemm-3;o__;f__;g__;s__	0	0	0	0	0	1.78298e-05	3.41876e-05	0.000942476	0	0	0	0	0
k__Bacteria;p__Gemmatimonadetes;c__Gemm-5;o__;f__;g__;s__	0	0	0	0	0	0	0	6.49984e-05	1.95986e-05	4.63017e-05	0.000128378	2.17151e-05	0
k__Bacteria;p__Gemmatimonadetes;c__Gemmatimonadetes;o__;f__;g__;s__	0	0	0	0	0	0	5.69794e-05	0.00110497	0	0	0	0	0
k__Bacteria;p__Gemmatimonadetes;c__Gemmatimonadetes;o__Ellin5290;f__;g__;s__	0	0	0	0	0	0.000124808	0	0	0	0	0	0	0
k__Bacteria;p__Gemmatimonadetes;c__JL-ETNP-Z39;o__;f__;g__;s__	0	0	0	0	0	0	0	0	0	0	0	0	0
k__Bacteria;p__Lentisphaerae;c__[Lentisphaeria];o__Victivallales;f__Victivallaceae;g__;s__	0	0	0	0	0	0	0	0	0	0	0	0	0
k__Bacteria;p__Lentisphaerae;c__[Lentisphaeria];o__Z20;f__;g__;s__	0	0	0	0	0	0	0	0	0	0	0	0	0
k__Bacteria;p__MVP-21;c__;o__;f__;g__;s__	0	0	0	0	0	0	0	0	0	0	0	0	0
k__Bacteria;p__NKB19;c__;o__;f__;g__;s__	0	0	0	0	0	0	0	0	0	0	0	0	1.37521e-05
k__Bacteria;p__NKB19;c__TSBW08;o__;f__;g__;s__	0	0	0	0	0	0	0	0	0	0	0	2.17151e-05	0
k__Bacteria;p__Nitrospirae;c__Nitrospira;o__Nitrospirales;f__0319-6A21;g__;s__	0	0	0	0	0	1.78298e-05	0	3.24992e-05	0	4.63017e-05	0	0	0
k__Bacteria;p__Nitrospirae;c__Nitrospira;o__Nitrospirales;f__Nitrospiraceae;g__Nitrospira;s__	0	0	0	0	0	3.56595e-05	0	0	0	0	0	0	0
k__Bacteria;p__OD1;c__;o__;f__;g__;s__	0	0	0	0	0	0	0	0	0	0	0	0	0
k__Bacteria;p__OD1;c__ZB2;o__;f__;g__;s__	0	0	0	0	0	0	0	0	0	0	0	0	0
k__Bacteria;p__OP8;c__SAW1_B6;o__;f__;g__;s__	0	0	0	0	0	0	0	0	0	0	0	0	0
k__Bacteria;p__OP9;c__JS1;o__BA021;f__;g__;s__	0	0	0	0	0	0	0	0	0	0	0	0	0
k__Bacteria;p__Planctomycetes;c__;o__;f__;g__;s__	0	0	0	0	0	0	0	0	0	0	0	0	0
k__Bacteria;p__Planctomycetes;c__ODP123;o__;f__;g__;s__	0	0	0	0	0	0	0	0	0	0	0	0	0
k__Bacteria;p__Planctomycetes;c__OM190;o__agg27;f__;g__;s__	0	0	0	0	0	0	0	0	0	0	0	0	5.50085e-05
k__Bacteria;p__Planctomycetes;c__Phycisphaerae;o__AKAU3564;f__;g__;s__	0	0	0	0	0	0	0	0	0	0	0	0	0
k__Bacteria;p__Planctomycetes;c__Phycisphaerae;o__CCM11a;f__;g__;s__	0	0	0	0	0	0	0	0	0	0	0	0	0
k__Bacteria;p__Planctomycetes;c__Phycisphaerae;o__Phycisphaerales;f__;g__;s__	0	0	0	0	0	0	0	0	0	0	0	0	0.000206282
k__Bacteria;p__Planctomycetes;c__Phycisphaerae;o__Phycisphaerales;f__Phycisphaeraceae;g__;s__	0	0	0	0	0	0	0	0	0	0	0	0	0.00159525
k__Bacteria;p__Planctomycetes;c__Phycisphaerae;o__Pla1;f__;g__;s__	0	0	0	0	0	0	0	0	0	0	0	0	0
k__Bacteria;p__Planctomycetes;c__Phycisphaerae;o__mle1-8;f__;g__;s__	0	0	0	0	0	0	0	0	0	0	0	0	0
k__Bacteria;p__Planctomycetes;c__Planctomycetia;o__Gemmatales;f__Isosphaeraceae;g__;s__	0	0	0	0	0	1.78298e-05	2.27918e-05	0.000162496	0	0	0	0	0
k__Bacteria;p__Planctomycetes;c__Planctomycetia;o__Pirellulales;f__Pirellulaceae;g__;s__	0	0	0	0	0	0	0.00255268	0	0	0	0	0	0.0117718
k__Bacteria;p__Planctomycetes;c__Planctomycetia;o__Planctomycetales;f__Planctomycetaceae;g__Planctomyces;s__	0	0	0	0	0	0	0.000136751	0	0	0	0	0	0.0016365
k__Bacteria;p__Planctomycetes;c__vadinHA49;o__PeHg47;f__;g__;s__	0	0	0	0	0	0	0	0	0	0	0	0	0
k__Bacteria;p__Proteobacteria;Other;Other;Other;Other;Other	0	0	0	0	0	0	0	0	0	0	0	0	0
k__Bacteria;p__Proteobacteria;c__;o__;f__;g__;s__	0	0	0	0	0	0	0	0	0	0	0	0	0
k__Bacteria;p__Proteobacteria;c__Alphaproteobacteria;Other;Other;Other;Other	0	0	0	0	0	0	0	0	0	0	0	0	0.000110017
k__Bacteria;p__Proteobacteria;c__Alphaproteobacteria;o__;f__;g__;s__	0	0	0	7.12335e-05	0	0.000178298	0	0	0	4.63017e-05	0.000128378	0	0.000123769
k__Bacteria;p__Proteobacteria;c__Alphaproteobacteria;o__BD7-3;f__;g__;s__	0	0	0	0	0	0	0	0	3.91972e-05	2.31508e-05	0	0	0.00116893
k__Bacteria;p__Proteobacteria;c__Alphaproteobacteria;o__Caulobacterales;f__Caulobacteraceae;g__;s__	0	0	0	0	2.50564e-05	0	0	9.74976e-05	0	0	0	0	0
k__Bacteria;p__Proteobacteria;c__Alphaproteobacteria;o__Caulobacterales;f__Caulobacteraceae;g__Brevundimonas;s__diminuta	0.000243827	0.000123183	0.000155661	0.220088	0.000200451	0.0114467	0.024843	0.00658109	0.000685952	0.000115754	0.304192	0.0499012	0.00832004
k__Bacteria;p__Proteobacteria;c__Alphaproteobacteria;o__Caulobacterales;f__Caulobacteraceae;g__Mycoplana;s__	4.43321e-05	0	6.22646e-05	0	0	0.000445744	7.97712e-05	0.00825479	0	0	0	0	0.000110017
k__Bacteria;p__Proteobacteria;c__Alphaproteobacteria;o__Caulobacterales;f__Caulobacteraceae;g__Phenylobacterium;s__	2.21661e-05	3.07958e-05	3.11323e-05	7.12335e-05	2.50564e-05	0.00128374	9.11671e-05	0.0322879	0.00013719	0	0	0	0
k__Bacteria;p__Proteobacteria;c__Alphaproteobacteria;o__Ellin329;f__;g__;s__	0	0	0	0	0	0.00140855	0	3.24992e-05	0	0	0	0	0
k__Bacteria;p__Proteobacteria;c__Alphaproteobacteria;o__Kiloniellales;f__;g__;s__	0	0	0	0	0	0	0	0	1.95986e-05	0	6.4189e-05	0	0.0250426
k__Bacteria;p__Proteobacteria;c__Alphaproteobacteria;o__Kiloniellales;f__Kiloniellaceae;g__Thalassospira;s__	0	0	0	0	0	0	0	0	0	0	0	0	0
k__Bacteria;p__Proteobacteria;c__Alphaproteobacteria;o__Kiloniellales;f__Kiloniellaceae;g__Thalassospira;s__xiamenensis	0	0	0	0	0	0	0	0	0	0	0	0	0
k__Bacteria;p__Proteobacteria;c__Alphaproteobacteria;o__Kordiimonadales;f__Kordiimonadaceae;g__;s__	0	0	0	0	0	0	0	0	0	0	0	0	0.000343803
k__Bacteria;p__Proteobacteria;c__Alphaproteobacteria;o__Rhizobiales;Other;Other;Other	0	0	0	0.00320551	0	0.000410085	1.13959e-05	3.24992e-05	0.000235183	0	0.00860132	0.0160691	0.000206282
k__Bacteria;p__Proteobacteria;c__Alphaproteobacteria;o__Rhizobiales;f__;g__;s__	0.00011083	6.15915e-05	9.33968e-05	7.12335e-05	0.000125282	0.00479621	0.0866087	0.00256744	0.0556405	0.000486167	0.000385134	0.00236694	0.000316299
k__Bacteria;p__Proteobacteria;c__Alphaproteobacteria;o__Rhizobiales;f__Beijerinckiaceae;Other;Other	0	0	0	0	0	1.78298e-05	0	8.1248e-05	0	0	0	0	0
k__Bacteria;p__Proteobacteria;c__Alphaproteobacteria;o__Rhizobiales;f__Beijerinckiaceae;g__;s__	0	0	0	0	0	1.78298e-05	1.13959e-05	1.62496e-05	7.83945e-05	0	6.4189e-05	6.51452e-05	0.00107267
k__Bacteria;p__Proteobacteria;c__Alphaproteobacteria;o__Rhizobiales;f__Bradyrhizobiaceae;Other;Other	2.21661e-05	3.07958e-05	3.11323e-05	7.12335e-05	5.01128e-05	0.00604429	0.000250709	0.0133734	0.00823142	0.000115754	0	0.000304011	0.00119644
k__Bacteria;p__Proteobacteria;c__Alphaproteobacteria;o__Rhizobiales;f__Bradyrhizobiaceae;g__;s__	0.00011083	0	3.11323e-05	0	0	0.00420782	0.000809108	0.00326617	0.00507604	0.000115754	6.4189e-05	8.68602e-05	1.37521e-05
k__Bacteria;p__Proteobacteria;c__Alphaproteobacteria;o__Rhizobiales;f__Bradyrhizobiaceae;g__Balneimonas;s__	0	0	0	0	0	3.56595e-05	0.000227918	0.000292493	0.00099953	0	0	0	0
k__Bacteria;p__Proteobacteria;c__Alphaproteobacteria;o__Rhizobiales;f__Bradyrhizobiaceae;g__Bosea;s__genosp.	0.000199495	6.15915e-05	6.22646e-05	0.000118723	0.000125282	0.143155	7.97712e-05	0.0157134	1.95986e-05	0	0	0	1.37521e-05
k__Bacteria;p__Proteobacteria;c__Alphaproteobacteria;o__Rhizobiales;f__Brucellaceae;Other;Other	0	0	0	0	0	0	0	0	0	0	0.000577701	0	0
k__Bacteria;p__Proteobacteria;c__Alphaproteobacteria;o__Rhizobiales;f__Brucellaceae;g__Ochrobactrum;s__	0.196613	0.00594358	0.000965101	0.0154577	0.000375846	0.00959241	0.0865289	0.00714982	0.081883	0.00129645	0.0397972	0.00169377	0.0962787
k__Bacteria;p__Proteobacteria;c__Alphaproteobacteria;o__Rhizobiales;f__Brucellaceae;g__Ochrobactrum;s__intermedium	2.21661e-05	0	0	0	0	0	3.41876e-05	1.62496e-05	3.91972e-05	0	0.00667565	0	5.50085e-05
k__Bacteria;p__Proteobacteria;c__Alphaproteobacteria;o__Rhizobiales;f__Hyphomicrobiaceae;Other;Other	0	0	0	0	0	5.34893e-05	0	0.00110497	0	2.31508e-05	0.000128378	4.34301e-05	0
k__Bacteria;p__Proteobacteria;c__Alphaproteobacteria;o__Rhizobiales;f__Hyphomicrobiaceae;g__;s__	0	0	9.33968e-05	0	0	0.000213957	0	0.00040624	3.91972e-05	2.31508e-05	0	0	0.000756367
k__Bacteria;p__Proteobacteria;c__Alphaproteobacteria;o__Rhizobiales;f__Hyphomicrobiaceae;g__Devosia;s__	4.43321e-05	0	6.22646e-05	0.000166212	2.50564e-05	0.00206825	0.0562501	0.000991225	0.0150909	0.000231508	0.00064189	0.00191092	1.37521e-05
k__Bacteria;p__Proteobacteria;c__Alphaproteobacteria;o__Rhizobiales;f__Hyphomicrobiaceae;g__Hyphomicrobium;Other	0	3.07958e-05	0	2.37445e-05	0	0.000160468	0.000136751	0.000129997	5.87959e-05	2.31508e-05	0	0.000760027	0
k__Bacteria;p__Proteobacteria;c__Alphaproteobacteria;o__Rhizobiales;f__Hyphomicrobiaceae;g__Hyphomicrobium;s__	0	0	6.22646e-05	7.12335e-05	0	0.000178298	0	6.49984e-05	0.000117592	2.31508e-05	0	8.68602e-05	0.000151273
k__Bacteria;p__Proteobacteria;c__Alphaproteobacteria;o__Rhizobiales;f__Hyphomicrobiaceae;g__Pedomicrobium;s__	2.21661e-05	0	3.11323e-05	0	2.50564e-05	0.000196127	0	0.00604485	0	2.31508e-05	0	2.17151e-05	0
k__Bacteria;p__Proteobacteria;c__Alphaproteobacteria;o__Rhizobiales;f__Hyphomicrobiaceae;g__Rhodoplanes;s__	2.21661e-05	0	0.000124529	0.000118723	0.000200451	0.00360161	0.000113959	0.0253006	0.000333177	9.26033e-05	0	0.000238866	0
k__Bacteria;p__Proteobacteria;c__Alphaproteobacteria;o__Rhizobiales;f__Methylobacteriaceae;g__Methylobacterium;s__	0.000177329	0.00021557	0.000124529	0.00026119	0.000375846	0.33552	0.000649565	0.00272993	0.000646754	0.000578771	0	2.17151e-05	0.000605094
k__Bacteria;p__Proteobacteria;c__Alphaproteobacteria;o__Rhizobiales;f__Methylocystaceae;g__;s__	0	0	0	0	2.50564e-05	0.000124808	0.000934462	0.000568736	1.95986e-05	0	0	0	0
k__Bacteria;p__Proteobacteria;c__Alphaproteobacteria;o__Rhizobiales;f__Methylocystaceae;g__Methylosinus;s__	0	0	0	0	0	0.000178298	1.13959e-05	0.0182158	1.95986e-05	0	0	0	0
k__Bacteria;p__Proteobacteria;c__Alphaproteobacteria;o__Rhizobiales;f__Methylocystaceae;g__Pleomorphomonas;s__	0	0	0	0	0	0	0	0	0	0	0	0	0
k__Bacteria;p__Proteobacteria;c__Alphaproteobacteria;o__Rhizobiales;f__Phyllobacteriaceae;g__;s__	0.000930975	0.000585119	0.000342455	0.0157189	2.50564e-05	0.0390828	0.032729	0.0474813	0.0920351	0.00159741	0.147185	0.614623	0.025689
k__Bacteria;p__Proteobacteria;c__Alphaproteobacteria;o__Rhizobiales;f__Phyllobacteriaceae;g__Mesorhizobium;s__	0	0	0	0	0	0	0	0	0	2.31508e-05	0	0	0.00019253
k__Bacteria;p__Proteobacteria;c__Alphaproteobacteria;o__Rhizobiales;f__Phyllobacteriaceae;g__Nitratireductor;s__	0	0	0	0	0	1.78298e-05	0	0	0	0	0.000513512	0.000325726	1.37521e-05
k__Bacteria;p__Proteobacteria;c__Alphaproteobacteria;o__Rhizobiales;f__Rhizobiaceae;g__Agrobacterium;s__	0	3.07958e-05	9.33968e-05	2.37445e-05	5.01128e-05	0.0209856	0.000455835	0.00177121	0.000607557	2.31508e-05	6.4189e-05	2.17151e-05	2.75043e-05
k__Bacteria;p__Proteobacteria;c__Alphaproteobacteria;o__Rhizobiales;f__Rhizobiaceae;g__Kaistia;s__	0	0	0	0	0	0.000213957	0.000866087	1.62496e-05	0.0250862	0.000185207	0	0.000108575	0
k__Bacteria;p__Proteobacteria;c__Alphaproteobacteria;o__Rhizobiales;f__Rhodobiaceae;g__;s__	0	0	0	0	0	0.000106979	0	8.1248e-05	1.95986e-05	2.31508e-05	0	0	0
k__Bacteria;p__Proteobacteria;c__Alphaproteobacteria;o__Rhizobiales;f__Xanthobacteraceae;Other;Other	0	0	0	0	0	1.78298e-05	0	0	3.91972e-05	0	0	2.17151e-05	0.000151273
k__Bacteria;p__Proteobacteria;c__Alphaproteobacteria;o__Rhizobiales;f__Xanthobacteraceae;g__Labrys;s__	0	0	0	0	0	0.0028171	0	0	0	0	0	0	0
k__Bacteria;p__Proteobacteria;c__Alphaproteobacteria;o__Rhodobacterales;f__Hyphomonadaceae;g__;s__	0	0	0	0	0	3.56595e-05	0	1.62496e-05	0	0	0	2.17151e-05	0.00151273
k__Bacteria;p__Proteobacteria;c__Alphaproteobacteria;o__Rhodobacterales;f__Hyphomonadaceae;g__Hirschia;s__	0	0	0	0	0	0	0	0	0	2.31508e-05	0.000128378	2.17151e-05	0.000123769
k__Bacteria;p__Proteobacteria;c__Alphaproteobacteria;o__Rhodobacterales;f__Hyphomonadaceae;g__Hyphomonas;s__	0	0	0	0	0	0	0	0	0	0	0	0	9.62649e-05
k__Bacteria;p__Proteobacteria;c__Alphaproteobacteria;o__Rhodobacterales;f__Hyphomonadaceae;g__Oceanicaulis;s__	0	0	0	0	0	0	0	0	0	2.31508e-05	0.000128378	0	0.00270917
k__Bacteria;p__Proteobacteria;c__Alphaproteobacteria;o__Rhodobacterales;f__Rhodobacteraceae;Other;Other	0	0	3.11323e-05	0	2.50564e-05	0.000517063	1.13959e-05	0	0.000333177	6.94525e-05	0.00564863	0.00564591	0.00592717
k__Bacteria;p__Proteobacteria;c__Alphaproteobacteria;o__Rhodobacterales;f__Rhodobacteraceae;g__;s__	2.21661e-05	0	0	0.000142467	7.51691e-05	0.000641871	0	0.000211245	0.000372374	0.000486167	0.000898646	0.000390871	0.0312311
k__Bacteria;p__Proteobacteria;c__Alphaproteobacteria;o__Rhodobacterales;f__Rhodobacteraceae;g__Amaricoccus;s__	0	0	3.11323e-05	0	5.01128e-05	0	0	0	7.83945e-05	4.63017e-05	0.000128378	4.34301e-05	0.00262666
k__Bacteria;p__Proteobacteria;c__Alphaproteobacteria;o__Rhodobacterales;f__Rhodobacteraceae;g__Anaerospora;s__hongkongensis	0	0	0	0	0	0	0	0	3.91972e-05	0	6.4189e-05	4.34301e-05	1.37521e-05
k__Bacteria;p__Proteobacteria;c__Alphaproteobacteria;o__Rhodobacterales;f__Rhodobacteraceae;g__Loktanella;s__	0	0	0	0	0	0	0	0	0	2.31508e-05	0	0	0
k__Bacteria;p__Proteobacteria;c__Alphaproteobacteria;o__Rhodobacterales;f__Rhodobacteraceae;g__Marivita;s__	0	0	0	0	0	0	0	0	3.91972e-05	2.31508e-05	0	0	0.00122394
k__Bacteria;p__Proteobacteria;c__Alphaproteobacteria;o__Rhodobacterales;f__Rhodobacteraceae;g__Paracoccus;s__	2.21661e-05	0	0.0154727	0	0	3.56595e-05	0.000752128	0.000129997	0	2.31508e-05	0	2.17151e-05	0
k__Bacteria;p__Proteobacteria;c__Alphaproteobacteria;o__Rhodobacterales;f__Rhodobacteraceae;g__Paracoccus;s__aminovorans	0	0	0.00168114	0	0	0	4.55835e-05	0	0	0	0	0	0
k__Bacteria;p__Proteobacteria;c__Alphaproteobacteria;o__Rhodobacterales;f__Rhodobacteraceae;g__Rhodobaca;s__	0	0	0	0	0	0	0	0	0	0	0	0	0.000220034
k__Bacteria;p__Proteobacteria;c__Alphaproteobacteria;o__Rhodobacterales;f__Rhodobacteraceae;g__Rhodobacter;s__	0	0	0	0	0	0	0	0.00903477	0	0	0	0	0
k__Bacteria;p__Proteobacteria;c__Alphaproteobacteria;o__Rhodobacterales;f__Rhodobacteraceae;g__Rhodovulum;Other	0	0	0	0	0	0	0	0	1.95986e-05	0	0	0	0
k__Bacteria;p__Proteobacteria;c__Alphaproteobacteria;o__Rhodobacterales;f__Rhodobacteraceae;g__Rhodovulum;s__	0	0	0	0	0	0	0	0	0	0	0	0	0
k__Bacteria;p__Proteobacteria;c__Alphaproteobacteria;o__Rhodobacterales;f__Rhodobacteraceae;g__Rubellimicrobium;s__	0	0	0	0	0	1.78298e-05	0	0.000178746	0	0	0	0	0
k__Bacteria;p__Proteobacteria;c__Alphaproteobacteria;o__Rhodospirillales;f__;g__;s__	0	0	9.33968e-05	0	0	0.000445744	0	0.000276243	0	2.31508e-05	6.4189e-05	0	6.87607e-05
k__Bacteria;p__Proteobacteria;c__Alphaproteobacteria;o__Rhodospirillales;f__Acetobacteraceae;g__;s__	6.64982e-05	6.15915e-05	0	0	5.01128e-05	0.000106979	0.0022222	0.0306792	0.000235183	0	6.4189e-05	0.00132462	0
k__Bacteria;p__Proteobacteria;c__Alphaproteobacteria;o__Rhodospirillales;f__Acetobacteraceae;g__Roseococcus;s__	0	0	0	0	0	0	0	0.00103997	0	0	0	0	0
k__Bacteria;p__Proteobacteria;c__Alphaproteobacteria;o__Rhodospirillales;f__Rhodospirillaceae;Other;Other	0	0	0	0	0	0	0	0	0	0	0	0	1.37521e-05
k__Bacteria;p__Proteobacteria;c__Alphaproteobacteria;o__Rhodospirillales;f__Rhodospirillaceae;g__;s__	2.21661e-05	0	9.33968e-05	4.7489e-05	0	0.00213957	0	0.000146246	5.87959e-05	2.31508e-05	6.4189e-05	2.17151e-05	0.00319049
k__Bacteria;p__Proteobacteria;c__Alphaproteobacteria;o__Rhodospirillales;f__Rhodospirillaceae;g__Azospirillum;s__	0	0	0	0	0	0.00208608	0	0.00079623	0	0	0	0	0
k__Bacteria;p__Proteobacteria;c__Alphaproteobacteria;o__Rhodospirillales;f__Rhodospirillaceae;g__Azospirillum;s__brasilense	0	0	0	0	0	0	0	0	0	0	0	0	2.75043e-05
k__Bacteria;p__Proteobacteria;c__Alphaproteobacteria;o__Rhodospirillales;f__Rhodospirillaceae;g__Inquilinus;Other	0	0	3.11323e-05	0	0	7.1319e-05	0	0	0	0	0	0	0
k__Bacteria;p__Proteobacteria;c__Alphaproteobacteria;o__Rhodospirillales;f__Rhodospirillaceae;g__Inquilinus;s__	0	0	0	0	0	0	0	0	0	0	0	0	0
k__Bacteria;p__Proteobacteria;c__Alphaproteobacteria;o__Rhodospirillales;f__Rhodospirillaceae;g__Novispirillum;s__	0	0	0	0	0	0	0	0	0	0	0	0	0
k__Bacteria;p__Proteobacteria;c__Alphaproteobacteria;o__Rhodospirillales;f__Rhodospirillaceae;g__Phaeospirillum;s__fulvum	0	0	0	0	0	7.1319e-05	0	3.24992e-05	0	0	0	0	0
k__Bacteria;p__Proteobacteria;c__Alphaproteobacteria;o__Rhodospirillales;f__Rhodospirillaceae;g__Rhodovibrio;s__	0	0	0	0	0	0	0	0	0	0	0	0	0
k__Bacteria;p__Proteobacteria;c__Alphaproteobacteria;o__Rickettsiales;f__;g__;s__	0	0	0	0	0	0.000213957	0	0	0	0	0	0	0.000137521
k__Bacteria;p__Proteobacteria;c__Alphaproteobacteria;o__Rickettsiales;f__Rickettsiaceae;g__;s__	0	0	0	0	0	0	0	0	0	0	0	0	0.00492326
k__Bacteria;p__Proteobacteria;c__Alphaproteobacteria;o__Rickettsiales;f__mitochondria;Other;Other	0	0	3.11323e-05	7.12335e-05	0	0	0	0	0	0	0	0	0
k__Bacteria;p__Proteobacteria;c__Alphaproteobacteria;o__Rickettsiales;f__mitochondria;g__;s__	2.21661e-05	0	0	0	0	0.00372642	0	0	0	0	0	0	0
k__Bacteria;p__Proteobacteria;c__Alphaproteobacteria;o__Sphingomonadales;Other;Other;Other	6.64982e-05	0	0.000155661	0	0	0.00800556	2.27918e-05	0.010806	5.87959e-05	0	6.4189e-05	2.17151e-05	0.000261291
k__Bacteria;p__Proteobacteria;c__Alphaproteobacteria;o__Sphingomonadales;f__Erythrobacteraceae;g__;s__	2.21661e-05	3.07958e-05	0	4.7489e-05	0	0.000909318	0	0.00165746	5.87959e-05	6.94525e-05	6.4189e-05	2.17151e-05	0.000123769
k__Bacteria;p__Proteobacteria;c__Alphaproteobacteria;o__Sphingomonadales;f__Erythrobacteraceae;g__Lutibacterium;s__	0	0	6.22646e-05	0	0	3.56595e-05	0	3.24992e-05	0	0	0	0	1.37521e-05
k__Bacteria;p__Proteobacteria;c__Alphaproteobacteria;o__Sphingomonadales;f__Sphingomonadaceae;Other;Other	0	0	0	0	0	0	0	0.000194995	0	0	0	0	0
k__Bacteria;p__Proteobacteria;c__Alphaproteobacteria;o__Sphingomonadales;f__Sphingomonadaceae;g__;s__	0	0	0	0	0	5.34893e-05	2.27918e-05	0.00102372	0.000901537	0	0	0	0
k__Bacteria;p__Proteobacteria;c__Alphaproteobacteria;o__Sphingomonadales;f__Sphingomonadaceae;g__Sphingobium;s__	0	0	3.11323e-05	0	0	0.000160468	0	0.000341241	0	0	0	0	0
k__Bacteria;p__Proteobacteria;c__Alphaproteobacteria;o__Sphingomonadales;f__Sphingomonadaceae;g__Sphingomonas;Other	4.43321e-05	0.000123183	0.000155661	9.4978e-05	0.000200451	0.000517063	0.155212	0.00373741	0.0763366	0.000879731	6.4189e-05	6.51452e-05	0.000110017
k__Bacteria;p__Proteobacteria;c__Alphaproteobacteria;o__Sphingomonadales;f__Sphingomonadaceae;g__Sphingomonas;s__	2.21661e-05	9.23873e-05	3.11323e-05	0.000118723	0.000100226	0.0165817	0.0125127	0.0423464	0.000254782	0	0.000128378	2.17151e-05	0.000165026
k__Bacteria;p__Proteobacteria;c__Alphaproteobacteria;o__Sphingomonadales;f__Sphingomonadaceae;g__Sphingopyxis;s__	0	0	0	2.37445e-05	0	0.000410085	0	0.00287618	0	2.31508e-05	0	0	0.000123769
k__Bacteria;p__Proteobacteria;c__Betaproteobacteria;o__;f__;g__;s__	0	0	0	0	0	0	0	6.49984e-05	0	0	0	2.17151e-05	0
k__Bacteria;p__Proteobacteria;c__Betaproteobacteria;o__Burkholderiales;f__;g__;s__	0	0	0	0	2.50564e-05	0	0	0.00394865	0	0	0	0	0
k__Bacteria;p__Proteobacteria;c__Betaproteobacteria;o__Burkholderiales;f__Alcaligenaceae;g__;s__	0.0257348	0.00080069	0.00323776	0.0366853	0.000350789	0.117873	0.276795	0.000438739	0.00450768	0.000208357	0.164773	0.0043213	0.247415
k__Bacteria;p__Proteobacteria;c__Betaproteobacteria;o__Burkholderiales;f__Alcaligenaceae;g__Achromobacter;s__	0	0	3.11323e-05	0.000522379	0.000100226	0.00492101	0.0244784	3.24992e-05	0.00556601	9.26033e-05	0.000256756	0	0.000261291
k__Bacteria;p__Proteobacteria;c__Betaproteobacteria;o__Burkholderiales;f__Alcaligenaceae;g__Alcaligenes;s__faecalis	0.00350224	0.000153979	0	0.000688591	0	1.78298e-05	0	0.000146246	9.79931e-05	0	0.000128378	2.17151e-05	0.0293333
k__Bacteria;p__Proteobacteria;c__Betaproteobacteria;o__Burkholderiales;f__Burkholderiaceae;Other;Other	0	0	3.11323e-05	0	0	7.1319e-05	0	0	0	0	0	0	0
k__Bacteria;p__Proteobacteria;c__Betaproteobacteria;o__Burkholderiales;f__Burkholderiaceae;g__;s__	0	0	0	0	0	1.78298e-05	0	0.000162496	0	0	0	0	0
k__Bacteria;p__Proteobacteria;c__Betaproteobacteria;o__Burkholderiales;f__Burkholderiaceae;g__Burkholderia;s__	0	0	0	0	0	0.000374425	0	0.000178746	0	2.31508e-05	0	0	1.37521e-05
k__Bacteria;p__Proteobacteria;c__Betaproteobacteria;o__Burkholderiales;f__Comamonadaceae;Other;Other	0.000177329	0.000123183	9.33968e-05	0.000213701	7.51691e-05	0.000231787	0.000273501	0.184124	5.87959e-05	0	0	2.17151e-05	0
k__Bacteria;p__Proteobacteria;c__Betaproteobacteria;o__Burkholderiales;f__Comamonadaceae;g__;s__	0.000177329	9.23873e-05	0.000217926	0.000118723	5.01128e-05	0.000392255	6.83753e-05	0.135278	0	2.31508e-05	0	2.17151e-05	2.75043e-05
k__Bacteria;p__Proteobacteria;c__Betaproteobacteria;o__Burkholderiales;f__Comamonadaceae;g__Curvibacter;s__	0	0	0	2.37445e-05	0	0	0	3.24992e-05	0	0	0	0	1.37521e-05
k__Bacteria;p__Proteobacteria;c__Betaproteobacteria;o__Burkholderiales;f__Comamonadaceae;g__Lampropedia;s__	0	3.07958e-05	0	0	0	1.78298e-05	0	0	0.00370414	4.63017e-05	0	0	0
k__Bacteria;p__Proteobacteria;c__Betaproteobacteria;o__Burkholderiales;f__Comamonadaceae;g__Methylibium;s__	0	0	0	0	0	0	3.41876e-05	0	5.87959e-05	0	0	0	0
k__Bacteria;p__Proteobacteria;c__Betaproteobacteria;o__Burkholderiales;f__Comamonadaceae;g__Ramlibacter;s__	0	0	0	0	0	0	0	0.000471238	0	0	0	0	0
k__Bacteria;p__Proteobacteria;c__Betaproteobacteria;o__Burkholderiales;f__Comamonadaceae;g__Variovorax;s__paradoxus	0	0	0	2.37445e-05	2.50564e-05	0.00590165	0.000398856	0.00138122	0	0	0	0	1.37521e-05
k__Bacteria;p__Proteobacteria;c__Betaproteobacteria;o__Burkholderiales;f__Oxalobacteraceae;Other;Other	0	0	0	0	2.50564e-05	0	0	0.00440364	0	0	0	0	0
k__Bacteria;p__Proteobacteria;c__Betaproteobacteria;o__Burkholderiales;f__Oxalobacteraceae;g__;s__	0	0	6.22646e-05	0	0	0.000106979	0	0.0041924	0.0120923	0.000231508	0	0	0.000151273
k__Bacteria;p__Proteobacteria;c__Betaproteobacteria;o__Burkholderiales;f__Oxalobacteraceae;g__Cupriavidus;Other	0	0	0	2.37445e-05	2.50564e-05	0	0.000205126	0.00893728	1.95986e-05	0	0	0	0
k__Bacteria;p__Proteobacteria;c__Betaproteobacteria;o__Burkholderiales;f__Oxalobacteraceae;g__Janthinobacterium;s__	0	0	0	0	0	0	0	0	0	0	0	0	6.87607e-05
k__Bacteria;p__Proteobacteria;c__Betaproteobacteria;o__Burkholderiales;f__Oxalobacteraceae;g__Ralstonia;s__	2.21661e-05	0	0	0	0	1.78298e-05	2.27918e-05	0.000243744	0	6.94525e-05	0	0	1.37521e-05
k__Bacteria;p__Proteobacteria;c__Betaproteobacteria;o__MND1;f__;g__;s__	0	6.15915e-05	3.11323e-05	0	0	0	0	0.000129997	0	0	0	2.17151e-05	0
k__Bacteria;p__Proteobacteria;c__Betaproteobacteria;o__Nitrosomonadales;f__Nitrosomonadaceae;g__;s__	0	0	0	0	0	1.78298e-05	0	1.62496e-05	0	0	0	0	0
k__Bacteria;p__Proteobacteria;c__Betaproteobacteria;o__Rhodocyclales;f__Rhodocyclaceae;Other;Other	0	0	0	0	0	0	0	0	0	0	0	0	2.75043e-05
k__Bacteria;p__Proteobacteria;c__Betaproteobacteria;o__Rhodocyclales;f__Rhodocyclaceae;g__;s__	0	0	0	0	0	7.1319e-05	0	0.00300617	0	0	0	0	0
k__Bacteria;p__Proteobacteria;c__Deltaproteobacteria;o__;f__;g__;s__	0	0	0	0	0	0	0	1.62496e-05	0	2.31508e-05	0	0	0.000550085
k__Bacteria;p__Proteobacteria;c__Deltaproteobacteria;o__Bdellovibrionales;f__Bacteriovoracaceae;g__;s__	0	0	0	0	0	0	0	0	0	0	0	0	0.000137521
k__Bacteria;p__Proteobacteria;c__Deltaproteobacteria;o__Bdellovibrionales;f__Bacteriovoracaceae;g__Bacteriovorax;s__	0	0	0	0	0	0	0	0	0	0	0	0	0.00038506
k__Bacteria;p__Proteobacteria;c__Deltaproteobacteria;o__Bdellovibrionales;f__Bdellovibrionaceae;g__;s__	0	0	0	0	0	0	0	0	0	0	0	0	0
k__Bacteria;p__Proteobacteria;c__Deltaproteobacteria;o__Bdellovibrionales;f__Bdellovibrionaceae;g__Bdellovibrio;s__	0	0	0	0	0	0	0	3.24992e-05	0	0	0	0	0
k__Bacteria;p__Proteobacteria;c__Deltaproteobacteria;o__Desulfarculales;f__Desulfarculaceae;g__;s__	0	0	0	0	0	0	0	0	0	0	0	0	0
k__Bacteria;p__Proteobacteria;c__Deltaproteobacteria;o__Desulfobacterales;f__Desulfobacteraceae;Other;Other	0	0	0	0	0	0	0	0	0	0	0	0	0
k__Bacteria;p__Proteobacteria;c__Deltaproteobacteria;o__Desulfobacterales;f__Desulfobacteraceae;g__;s__	0	0	0	0	0	3.56595e-05	0	0	7.83945e-05	6.94525e-05	0.000256756	4.34301e-05	6.87607e-05
k__Bacteria;p__Proteobacteria;c__Deltaproteobacteria;o__Desulfobacterales;f__Desulfobacteraceae;g__Desulfococcus;s__	0	0	0	0	0	0	0	0	0	0	0	0	0
k__Bacteria;p__Proteobacteria;c__Deltaproteobacteria;o__Desulfobacterales;f__Desulfobacteraceae;g__Desulfosarcina;s__	0	0	0	0	0	0	0	0	0	0	0	0	0
k__Bacteria;p__Proteobacteria;c__Deltaproteobacteria;o__Desulfobacterales;f__Desulfobulbaceae;g__;s__	0	0	0	0	0	0	0	0	3.91972e-05	0	0	2.17151e-05	1.37521e-05
k__Bacteria;p__Proteobacteria;c__Deltaproteobacteria;o__Desulfobacterales;f__Desulfobulbaceae;g__Desulfobulbus;Other	0	0	0	0	0	0	0	0	0	0	0	0	0
k__Bacteria;p__Proteobacteria;c__Deltaproteobacteria;o__Desulfobacterales;f__Desulfobulbaceae;g__Desulfobulbus;s__	0	0	0	0	0	0	0	0	0	0	0	0	0
k__Bacteria;p__Proteobacteria;c__Deltaproteobacteria;o__Desulfovibrionales;f__Desulfohalobiaceae;g__;s__	0	0	0	0	0	0	0	0	0	0	0	0	0
k__Bacteria;p__Proteobacteria;c__Deltaproteobacteria;o__Desulfovibrionales;f__Desulfohalobiaceae;g__Desulfovermiculus;s__	0	0	0	0	0	0	0	0	0	0	6.4189e-05	0	0
k__Bacteria;p__Proteobacteria;c__Deltaproteobacteria;o__Desulfovibrionales;f__Desulfovibrionaceae;g__Desulfovibrio;s__	0	0	0	0	0	0	0	0	0	0	0	0	0
k__Bacteria;p__Proteobacteria;c__Deltaproteobacteria;o__Desulfuromonadales;f__Pelobacteraceae;g__;s__	0	0	0	0	0	0	0	0	0	0	0	0	0
k__Bacteria;p__Proteobacteria;c__Deltaproteobacteria;o__GMD14H09;f__;g__;s__	2.21661e-05	0	0	0	0	0	0	0	5.87959e-05	0	0.0314526	0.0274695	0.000605094
k__Bacteria;p__Proteobacteria;c__Deltaproteobacteria;o__MIZ46;f__;g__;s__	0	0	0	0	0	0	0	0	0	0	0	0	0
k__Bacteria;p__Proteobacteria;c__Deltaproteobacteria;o__Myxococcales;f__;g__;s__	0	0	3.11323e-05	0.00213701	0	0.000606212	0.0107349	0.000146246	0.00199906	2.31508e-05	0.000192567	0	1.37521e-05
k__Bacteria;p__Proteobacteria;c__Deltaproteobacteria;o__Myxococcales;f__Haliangiaceae;g__;s__	0	0	0	0	0	5.34893e-05	0	0.000211245	0	0	0	0	0
k__Bacteria;p__Proteobacteria;c__Deltaproteobacteria;o__Myxococcales;f__Myxococcaceae;g__;s__	0	0	0	0	2.50564e-05	0	0.00389739	3.24992e-05	0	0	0	0	0
k__Bacteria;p__Proteobacteria;c__Deltaproteobacteria;o__Myxococcales;f__Myxococcaceae;g__Anaeromyxobacter;s__	0	0	0	0	0	0	0	6.49984e-05	0	0	0	0	0
k__Bacteria;p__Proteobacteria;c__Deltaproteobacteria;o__Myxococcales;f__Myxococcaceae;g__Myxococcus;s__	0	0	3.11323e-05	0	0	5.34893e-05	0	0	0	0	0	0	0
k__Bacteria;p__Proteobacteria;c__Deltaproteobacteria;o__Myxococcales;f__Nannocystaceae;g__Nannocystis;s__	0	0	0	0	0	0	0	0	1.95986e-05	0	0	0	0
k__Bacteria;p__Proteobacteria;c__Deltaproteobacteria;o__Myxococcales;f__Nannocystaceae;g__Plesiocystis;s__	0	0	0	0	0	0	0	0	0	0	0	0	0
k__Bacteria;p__Proteobacteria;c__Deltaproteobacteria;o__Myxococcales;f__OM27;g__;s__	0	0	0	0	0	0	9.11671e-05	0	7.83945e-05	0	0	0	0.000288795
k__Bacteria;p__Proteobacteria;c__Deltaproteobacteria;o__Myxococcales;f__Polyangiaceae;g__;s__	0	0	0	2.37445e-05	0	0	1.13959e-05	4.87488e-05	0	0	0	0	0
k__Bacteria;p__Proteobacteria;c__Deltaproteobacteria;o__NB1-j;f__JTB38;g__;s__	0	0	0	0	0	0	0	1.62496e-05	0	0	0	0	5.50085e-05
k__Bacteria;p__Proteobacteria;c__Deltaproteobacteria;o__PB19;f__;g__;s__	2.21661e-05	0	0	2.37445e-05	0	0	0	1.62496e-05	1.95986e-05	0	0	0	0
k__Bacteria;p__Proteobacteria;c__Deltaproteobacteria;o__Spirobacillales;f__;g__;s__	0	0	0	0	0	0	0	0	0	0	0	0	0
k__Bacteria;p__Proteobacteria;c__Deltaproteobacteria;o__Sva0853;f__;g__;s__	0	0	0	0	0	0	0	0	0	0	0	0	0
k__Bacteria;p__Proteobacteria;c__Deltaproteobacteria;o__Syntrophobacterales;f__Syntrophobacteraceae;g__;s__	0	0	0	0	0	0	0	0	0	0	0	0	0
k__Bacteria;p__Proteobacteria;c__Epsilonproteobacteria;o__Campylobacterales;f__;g__;s__	0	0	0	0	0	0	0	0	0	0	0	0	0
k__Bacteria;p__Proteobacteria;c__Epsilonproteobacteria;o__Campylobacterales;f__Campylobacteraceae;g__Arcobacter;s__	0	0	0	0	0	0	0	0	0	0	0	0	0
k__Bacteria;p__Proteobacteria;c__Epsilonproteobacteria;o__Campylobacterales;f__Campylobacteraceae;g__Sulfurospirillum;s__	0	0	0	0	0	0	0	0	0	0	0	0	0
k__Bacteria;p__Proteobacteria;c__Gammaproteobacteria;Other;Other;Other;Other	0	0	0	0	0	0	0	0	0	0	0	0	5.50085e-05
k__Bacteria;p__Proteobacteria;c__Gammaproteobacteria;o__;f__;g__;s__	0	0	0	0	0	0.00399387	0	0	0	0	0	0	0
k__Bacteria;p__Proteobacteria;c__Gammaproteobacteria;o__Acidithiobacillales;f__Acidithiobacillaceae;g__Acidithiobacillus;s__	0	0	0.000498116	0	0	0	0	1.62496e-05	0.000333177	0.000393564	0.000706079	0.000195435	0.00019253
k__Bacteria;p__Proteobacteria;c__Gammaproteobacteria;o__Aeromonadales;f__Aeromonadaceae;g__Oceanimonas;s__	0	0	0.000280191	0	0	0	0	0	0	0	0	0	0
k__Bacteria;p__Proteobacteria;c__Gammaproteobacteria;o__Alteromonadales;Other;Other;Other	0	0	0	0	0	0	0	0	3.91972e-05	0	0	0	0.00202156
k__Bacteria;p__Proteobacteria;c__Gammaproteobacteria;o__Alteromonadales;f__;g__;s__	0	0	0	0	0	0	0	0	0	0	0	0	0.0022416
k__Bacteria;p__Proteobacteria;c__Gammaproteobacteria;o__Alteromonadales;f__Alteromonadaceae;Other;Other	0	0	0	0	0	0	0	0	0	0	6.4189e-05	4.34301e-05	0.00057759
k__Bacteria;p__Proteobacteria;c__Gammaproteobacteria;o__Alteromonadales;f__Alteromonadaceae;g__;s__	0	0	0	0	0	0	0	0	0	0	0	2.17151e-05	0.00943396
k__Bacteria;p__Proteobacteria;c__Gammaproteobacteria;o__Alteromonadales;f__Alteromonadaceae;g__Alteromonas;s__	0	0	0	0	0	0	0	0	0	0	0	0	2.75043e-05
k__Bacteria;p__Proteobacteria;c__Gammaproteobacteria;o__Alteromonadales;f__Alteromonadaceae;g__Glaciecola;s__	0	0	0	0	0	0	0	0	0	0	0	0	0
k__Bacteria;p__Proteobacteria;c__Gammaproteobacteria;o__Alteromonadales;f__Alteromonadaceae;g__Marinimicrobium;s__	0	0	0	0	0	0	0	0	0	0	0	0	0
k__Bacteria;p__Proteobacteria;c__Gammaproteobacteria;o__Alteromonadales;f__Alteromonadaceae;g__Marinobacter;s__	0	0	0.000747175	0	0	5.34893e-05	0	0	0.000117592	6.94525e-05	0.000385134	4.34301e-05	0.000165026
k__Bacteria;p__Proteobacteria;c__Gammaproteobacteria;o__Alteromonadales;f__Alteromonadaceae;g__ZD0117;s__	0	0	0	0	0	0	0	0	0	0	0	0	0.000467572
k__Bacteria;p__Proteobacteria;c__Gammaproteobacteria;o__Alteromonadales;f__HTCC2188;g__;s__	0	0	0	0	0	0	0	0	0	0	0	0	0
k__Bacteria;p__Proteobacteria;c__Gammaproteobacteria;o__Alteromonadales;f__HTCC2188;g__HTCC;s__	0	0	0	0	0	0	0.000273501	1.62496e-05	5.87959e-05	4.63017e-05	6.4189e-05	0	0.0131195
k__Bacteria;p__Proteobacteria;c__Gammaproteobacteria;o__Alteromonadales;f__Idiomarinaceae;g__;s__	0	0	0	0	0	0	0	0	0	0	0	0	0
k__Bacteria;p__Proteobacteria;c__Gammaproteobacteria;o__Alteromonadales;f__Idiomarinaceae;g__Idiomarina;s__	0	3.07958e-05	0.0010585	0	0	1.78298e-05	0	0	0	0	0	0	0.000151273
k__Bacteria;p__Proteobacteria;c__Gammaproteobacteria;o__Alteromonadales;f__J115;Other;Other	0	0	0	0	0	0	0	0	0	0	0	0	0
k__Bacteria;p__Proteobacteria;c__Gammaproteobacteria;o__Alteromonadales;f__J115;g__;s__	0	0	0	0	0	0	0	0	0	0	0	0	0.00105891
k__Bacteria;p__Proteobacteria;c__Gammaproteobacteria;o__Alteromonadales;f__OM60;g__;s__	0	0	9.33968e-05	2.37445e-05	0	1.78298e-05	1.13959e-05	3.24992e-05	1.95986e-05	0	0	0	0.00433192
k__Bacteria;p__Proteobacteria;c__Gammaproteobacteria;o__Alteromonadales;f__OM60;g__Congregibacter;s__	0	0	0	0	0	0	0	0	0	0	0	0	1.37521e-05
k__Bacteria;p__Proteobacteria;c__Gammaproteobacteria;o__Cardiobacteriales;f__;g__;s__	0	0	0	0	0	0	0	0	0	0	0	0	0
k__Bacteria;p__Proteobacteria;c__Gammaproteobacteria;o__Chromatiales;Other;Other;Other	0	0	0	0	0	0	0	0	0	0	0	0	0
k__Bacteria;p__Proteobacteria;c__Gammaproteobacteria;o__Chromatiales;f__;g__;s__	0	3.07958e-05	3.11323e-05	2.37445e-05	0	5.34893e-05	1.13959e-05	1.62496e-05	0	2.31508e-05	0	0	0
k__Bacteria;p__Proteobacteria;c__Gammaproteobacteria;o__Chromatiales;f__Chromatiaceae;Other;Other	0	0	0	0	0	0	0	0	0	0	0	0	0
k__Bacteria;p__Proteobacteria;c__Gammaproteobacteria;o__Chromatiales;f__Chromatiaceae;g__;s__	0	0	0	0	0	0	0	0	0	0	0	0	8.25128e-05
k__Bacteria;p__Proteobacteria;c__Gammaproteobacteria;o__Chromatiales;f__Chromatiaceae;g__Halochromatium;s__	0	0	0	0	0	0	0	0	0	0	0	0	0
k__Bacteria;p__Proteobacteria;c__Gammaproteobacteria;o__Chromatiales;f__Ectothiorhodospiraceae;Other;Other	0	0	0	0	0	0	0	0	0	2.31508e-05	0	0	0
k__Bacteria;p__Proteobacteria;c__Gammaproteobacteria;o__Chromatiales;f__Ectothiorhodospiraceae;g__;s__	0	0	0	0	0	0	0	0	0	0	0	0	1.37521e-05
k__Bacteria;p__Proteobacteria;c__Gammaproteobacteria;o__Chromatiales;f__Ectothiorhodospiraceae;g__Halorhodospira;s__	0	0	0	0	0	0	0	0	0	0	0	0	0
k__Bacteria;p__Proteobacteria;c__Gammaproteobacteria;o__Enterobacteriales;f__Enterobacteriaceae;Other;Other	0	3.07958e-05	0.00152548	0.00840556	0	8.91488e-05	0	0	1.95986e-05	0	0	2.17151e-05	0
k__Bacteria;p__Proteobacteria;c__Gammaproteobacteria;o__Enterobacteriales;f__Enterobacteriaceae;g__;s__	0.000576318	0.000646711	0.000373587	0.000831058	0.000451015	0.000338765	0.000216522	0.000129997	0.000215585	0	0	0	0
k__Bacteria;p__Proteobacteria;c__Gammaproteobacteria;o__Enterobacteriales;f__Enterobacteriaceae;g__Morganella;s__morganii	0.000465487	0	6.22646e-05	0.000142467	0	0	0	0	0.00219505	0	0	2.17151e-05	0
k__Bacteria;p__Proteobacteria;c__Gammaproteobacteria;o__Enterobacteriales;f__Enterobacteriaceae;g__Proteus;s__	0	0	0.000373587	0	0	3.56595e-05	0	0	0	0	0	0	0.0022416
k__Bacteria;p__Proteobacteria;c__Gammaproteobacteria;o__Enterobacteriales;f__Enterobacteriaceae;g__Providencia;s__	0.000132996	3.07958e-05	6.22646e-05	2.37445e-05	0.000325733	0	0	0	0.0104853	0.000370413	0.000320945	4.34301e-05	0.140808
k__Bacteria;p__Proteobacteria;c__Gammaproteobacteria;o__HTCC2188;f__;g__;s__	0	0	0	0	0	0	0	0	0	0	0	0	0.0022691
k__Bacteria;p__Proteobacteria;c__Gammaproteobacteria;o__HTCC2188;f__HTCC2089;g__;s__	0	0	0	0	0	0	0	0	1.95986e-05	0	0	0	5.50085e-05
k__Bacteria;p__Proteobacteria;c__Gammaproteobacteria;o__Legionellales;Other;Other;Other	0	0	0	0	0	0	0	0	0	0	0	0	0
k__Bacteria;p__Proteobacteria;c__Gammaproteobacteria;o__Legionellales;f__;g__;s__	0	0	0	0	0	0	0	0	0	0	0	0	6.87607e-05
k__Bacteria;p__Proteobacteria;c__Gammaproteobacteria;o__Legionellales;f__Coxiellaceae;g__;s__	0	0	0	0	0	0	0	3.24992e-05	0	0	0	0	2.75043e-05
k__Bacteria;p__Proteobacteria;c__Gammaproteobacteria;o__Legionellales;f__Francisellaceae;g__;s__	0	0	0	0	0	0	0	0	0	0	0	0	0
k__Bacteria;p__Proteobacteria;c__Gammaproteobacteria;o__Legionellales;f__Legionellaceae;g__;s__	0	0	0	0	2.50564e-05	0	0	0	0	2.31508e-05	0	0	0
k__Bacteria;p__Proteobacteria;c__Gammaproteobacteria;o__Methylococcales;f__Methylococcaceae;Other;Other	0	0	9.33968e-05	2.37445e-05	0	0	0	4.87488e-05	0	0	0	0	0
k__Bacteria;p__Proteobacteria;c__Gammaproteobacteria;o__Oceanospirillales;Other;Other;Other	0	0	0.00127642	0	0	0	0	0	0	0	0	0	2.75043e-05
k__Bacteria;p__Proteobacteria;c__Gammaproteobacteria;o__Oceanospirillales;f__;g__;s__	0	0	0	0	0	0	0	0	0	0	0	0	2.75043e-05
k__Bacteria;p__Proteobacteria;c__Gammaproteobacteria;o__Oceanospirillales;f__Alcanivoracaceae;g__Alcanivorax;s__	0	0	0	0	0	0	0	0	0	0	0	2.17151e-05	0.000110017
k__Bacteria;p__Proteobacteria;c__Gammaproteobacteria;o__Oceanospirillales;f__Endozoicimonaceae;g__;s__	0	0	0	0	0	0	0	0	0	0	0	0	0
k__Bacteria;p__Proteobacteria;c__Gammaproteobacteria;o__Oceanospirillales;f__Hahellaceae;g__Hahella;s__	0	0	0	0	0	0	0	0	0	0	0	0	0
k__Bacteria;p__Proteobacteria;c__Gammaproteobacteria;o__Oceanospirillales;f__Halomonadaceae;Other;Other	0	0	0	0	0	0	0	0	0	0	0	0	0
k__Bacteria;p__Proteobacteria;c__Gammaproteobacteria;o__Oceanospirillales;f__Halomonadaceae;g__;s__	0	0	0	0	0	0	0	0	0	0	0	0	0
k__Bacteria;p__Proteobacteria;c__Gammaproteobacteria;o__Oceanospirillales;f__Halomonadaceae;g__Candidatus Portiera;s__	0	0	0	0	0	0	0	0	1.95986e-05	0	6.4189e-05	0	9.62649e-05
k__Bacteria;p__Proteobacteria;c__Gammaproteobacteria;o__Oceanospirillales;f__Halomonadaceae;g__Chromohalobacter;Other	0	0	0	0	0	0	0	0	0	0	0	2.17151e-05	0
k__Bacteria;p__Proteobacteria;c__Gammaproteobacteria;o__Oceanospirillales;f__Halomonadaceae;g__Halomonas;s__	2.21661e-05	0	0.00641325	0	0	7.1319e-05	1.13959e-05	0	0	0	0	0	2.75043e-05
k__Bacteria;p__Proteobacteria;c__Gammaproteobacteria;o__Oceanospirillales;f__Oceanospirillaceae;Other;Other	0	0	0	0	0	0	0	0	0	0	0	0	0
k__Bacteria;p__Proteobacteria;c__Gammaproteobacteria;o__Oceanospirillales;f__Oceanospirillaceae;g__;s__	0	0	0	0	0	0	0	0	0	0	0	0	0
k__Bacteria;p__Proteobacteria;c__Gammaproteobacteria;o__Oceanospirillales;f__Oceanospirillaceae;g__Marinomonas;s__	0	0	0	0	0	0	0	0	1.95986e-05	4.63017e-05	0.000128378	2.17151e-05	2.75043e-05
k__Bacteria;p__Proteobacteria;c__Gammaproteobacteria;o__Oceanospirillales;f__Oceanospirillaceae;g__Oleibacter;s__	0	0	0	0	0	0	0	0	0	0	0	0	0
k__Bacteria;p__Proteobacteria;c__Gammaproteobacteria;o__Oceanospirillales;f__Oleiphilaceae;g__;s__	0	0	0	0	0	0	0	0	0	0	0	2.17151e-05	0
k__Bacteria;p__Proteobacteria;c__Gammaproteobacteria;o__Oceanospirillales;f__Saccharospirillaceae;Other;Other	0	0	0	0	0	0	0	0	3.91972e-05	0	6.4189e-05	0	0
k__Bacteria;p__Proteobacteria;c__Gammaproteobacteria;o__Oceanospirillales;f__Saccharospirillaceae;g__;s__	0	0	0	0	0	0	0	0	5.87959e-05	0	0	0	1.37521e-05
k__Bacteria;p__Proteobacteria;c__Gammaproteobacteria;o__Oceanospirillales;f__Saccharospirillaceae;g__ML110J-20;s__	0	0	0	0	2.50564e-05	0	0	0	0	4.63017e-05	0	0	1.37521e-05
k__Bacteria;p__Proteobacteria;c__Gammaproteobacteria;o__Oceanospirillales;f__Saccharospirillaceae;g__Saccharospirillum;s__	0	0	0	0	0	0	0	0	0	0	0	0	1.37521e-05
k__Bacteria;p__Proteobacteria;c__Gammaproteobacteria;o__Pseudomonadales;f__Moraxellaceae;g__Acinetobacter;s__	0	0	0	0	0.000250564	0	0	0	0	0	0	0	0
k__Bacteria;p__Proteobacteria;c__Gammaproteobacteria;o__Pseudomonadales;f__Moraxellaceae;g__Psychrobacter;s__marincola	0	0	0	0	0	0	0	0	0	0	0	0	0
k__Bacteria;p__Proteobacteria;c__Gammaproteobacteria;o__Pseudomonadales;f__Pseudomonadaceae;g__;s__	0	0	0	0	0	0.000570552	0	6.49984e-05	0.000548761	4.63017e-05	0	0	1.37521e-05
k__Bacteria;p__Proteobacteria;c__Gammaproteobacteria;o__Pseudomonadales;f__Pseudomonadaceae;g__Pseudomonas;s__	2.21661e-05	0	3.11323e-05	0	0	0.0198267	3.41876e-05	0.00428989	0	0	0	0	0
k__Bacteria;p__Proteobacteria;c__Gammaproteobacteria;o__Salinisphaerales;Other;Other;Other	0	0	0	0	0	0	0	0	0	0	0	0	0
k__Bacteria;p__Proteobacteria;c__Gammaproteobacteria;o__Salinisphaerales;f__;g__;s__	0	0	0	0	0	0	0	0	0	0	0	0	0
k__Bacteria;p__Proteobacteria;c__Gammaproteobacteria;o__Salinisphaerales;f__Salinisphaeraceae;g__Salinisphaera;s__	0	0	0	0	0	0	0	0	0	0	0	0	0.000165026
k__Bacteria;p__Proteobacteria;c__Gammaproteobacteria;o__Thiohalorhabdales;f__;g__;s__	0	0	0	0	0	0	0	0	0	0	0	0	2.75043e-05
k__Bacteria;p__Proteobacteria;c__Gammaproteobacteria;o__Thiotrichales;f__Piscirickettsiaceae;g__;s__	0	0	0	0	2.50564e-05	5.34893e-05	0	6.49984e-05	0	0	0	2.17151e-05	0.000178778
k__Bacteria;p__Proteobacteria;c__Gammaproteobacteria;o__Thiotrichales;f__Piscirickettsiaceae;g__Methylophaga;s__	0	0	0	0	0	0	0	0	0	0	6.4189e-05	0	0.000151273
k__Bacteria;p__Proteobacteria;c__Gammaproteobacteria;o__Thiotrichales;f__Piscirickettsiaceae;g__Thiomicrospira;s__	0	0	0	0	0	0	0	0	0	0	0	0	0
k__Bacteria;p__Proteobacteria;c__Gammaproteobacteria;o__Vibrionales;Other;Other;Other	0	0	0	0	0	0	0	0	3.91972e-05	0	0	0	1.37521e-05
k__Bacteria;p__Proteobacteria;c__Gammaproteobacteria;o__Vibrionales;f__Pseudoalteromonadaceae;g__Pseudoalteromonas;s__	0	0	0	0	0	0	0	0	0	0	0	2.17151e-05	1.37521e-05
k__Bacteria;p__Proteobacteria;c__Gammaproteobacteria;o__Vibrionales;f__Pseudoalteromonadaceae;g__Pseudoalteromonas;s__ruthenica	0	0	0	0	0	0	0	0	0	0	0	0	0
k__Bacteria;p__Proteobacteria;c__Gammaproteobacteria;o__Vibrionales;f__Vibrionaceae;Other;Other	0	0	0	0	0	7.1319e-05	0	0	0	0	0	0	0
k__Bacteria;p__Proteobacteria;c__Gammaproteobacteria;o__Vibrionales;f__Vibrionaceae;g__;s__	0	0	0	0	0	0	0	0	0	0	0	0	0
k__Bacteria;p__Proteobacteria;c__Gammaproteobacteria;o__Vibrionales;f__Vibrionaceae;g__Salinivibrio;s__costicola	0	0	0	0	0	0	0	0	0	0	0	0	0
k__Bacteria;p__Proteobacteria;c__Gammaproteobacteria;o__Vibrionales;f__Vibrionaceae;g__Vibrio;s__	0	0	0	0	0	0	0	0	0	0	0	0	0
k__Bacteria;p__Proteobacteria;c__Gammaproteobacteria;o__Xanthomonadales;f__Sinobacteraceae;g__;s__	0	0	0	0	0	0.000106979	0.000911671	0.000633734	0.00043117	0	6.4189e-05	4.34301e-05	0.000110017
k__Bacteria;p__Proteobacteria;c__Gammaproteobacteria;o__Xanthomonadales;f__Sinobacteraceae;g__Steroidobacter;s__	0	0	0	2.37445e-05	2.50564e-05	0.000142638	0	3.24992e-05	0	0	0	0	0
k__Bacteria;p__Proteobacteria;c__Gammaproteobacteria;o__Xanthomonadales;f__Xanthomonadaceae;Other;Other	0.000177329	0	6.22646e-05	0	0	1.78298e-05	0	0.000357491	3.91972e-05	2.31508e-05	6.4189e-05	6.51452e-05	0.0552286
k__Bacteria;p__Proteobacteria;c__Gammaproteobacteria;o__Xanthomonadales;f__Xanthomonadaceae;g__;s__	4.43321e-05	9.23873e-05	3.11323e-05	7.12335e-05	2.50564e-05	0.00244268	0.0238858	0.0226519	0	4.63017e-05	0	0	0
k__Bacteria;p__Proteobacteria;c__Gammaproteobacteria;o__Xanthomonadales;f__Xanthomonadaceae;g__Arenimonas;s__	0	0	0	0	0	0.000160468	0	0.000243744	0	0	0	0	0
k__Bacteria;p__Proteobacteria;c__Gammaproteobacteria;o__Xanthomonadales;f__Xanthomonadaceae;g__Dokdonella;s__	0	0	0	0	0	1.78298e-05	0.000102563	0	0	0	0	0	0
k__Bacteria;p__Proteobacteria;c__Gammaproteobacteria;o__Xanthomonadales;f__Xanthomonadaceae;g__Luteimonas;s__	0	0	0	0.000379912	0	0.000534893	4.55835e-05	0.00147871	1.95986e-05	0	0	0.0256672	1.37521e-05
k__Bacteria;p__Proteobacteria;c__Gammaproteobacteria;o__Xanthomonadales;f__Xanthomonadaceae;g__Lysobacter;s__	2.21661e-05	0	0	7.12335e-05	2.50564e-05	0.00238919	2.27918e-05	0.0423302	0	0	0	0	0
k__Bacteria;p__Proteobacteria;c__Gammaproteobacteria;o__Xanthomonadales;f__Xanthomonadaceae;g__Pseudoxanthomonas;Other	0	0	0	0	0	0	0	0.00123497	0	0	0	0	0
k__Bacteria;p__Proteobacteria;c__Gammaproteobacteria;o__Xanthomonadales;f__Xanthomonadaceae;g__Pseudoxanthomonas;s__mexicana	2.21661e-05	3.07958e-05	0	2.37445e-05	2.50564e-05	1.78298e-05	0.0181422	0	0	0	0	0	0
k__Bacteria;p__Proteobacteria;c__Gammaproteobacteria;o__Xanthomonadales;f__Xanthomonadaceae;g__Stenotrophomonas;s__	0	0	0	0	0	0	2.27918e-05	0	0	0	0	0	0
k__Bacteria;p__Proteobacteria;c__Gammaproteobacteria;o__Xanthomonadales;f__Xanthomonadaceae;g__Thermomonas;Other	0	0	0	0	0	0	0	0.000259994	0	0	0	0	0
k__Bacteria;p__Proteobacteria;c__Gammaproteobacteria;o__Xanthomonadales;f__Xanthomonadaceae;g__Thermomonas;s__	0	0	0	0	0	0.000338765	0.000148146	0.000844979	0	0	0	0	0
k__Bacteria;p__Proteobacteria;c__Gammaproteobacteria;o__[Marinicellales];f__[Marinicellaceae];g__;s__	0	0	0	0	0	0	0	0	0	0	0	0	0.00312173
k__Bacteria;p__Proteobacteria;c__Gammaproteobacteria;o__[Marinicellales];f__[Marinicellaceae];g__Marinicella;s__	0	0	0	0	0	0	0	0	0	0	0	0	0
k__Bacteria;p__Proteobacteria;c__TA18;o__CV90;f__;g__;s__	0	0	0	0	0	0	0	0	0	0	0	0	0
k__Bacteria;p__Proteobacteria;c__TA18;o__PHOS-HD29;f__;g__;s__	0	0	0	0	0	0	0	0	0	0	0	0	0
k__Bacteria;p__SAR406;c__AB16;o__ST-3K15;f__;g__;s__	0	0	0	0	0	0	0	0	0	0	0	0	0
k__Bacteria;p__SAR406;c__AB16;o__noFP_H7;f__;g__;s__	0	0	0	0	0	0	0	0	0	0	0	0	0
k__Bacteria;p__SR1;c__;o__;f__;g__;s__	0	0	0	0	0	0	0	0	0	0	0	0	0
k__Bacteria;p__Spirochaetes;c__Spirochaetes;o__Spirochaetales;f__Spirochaetaceae;g__;s__	0	0	0	0	0	0	0	0	1.95986e-05	2.31508e-05	0	0	0
k__Bacteria;p__Spirochaetes;c__Spirochaetes;o__Spirochaetales;f__Spirochaetaceae;g__HAW-RM37;s__	0	0	0	0	0	0	0	0	0	0	0	0	0
k__Bacteria;p__Spirochaetes;c__Spirochaetes;o__Spirochaetales;f__Spirochaetaceae;g__Spirochaeta;s__	0	0	0	0	0	0	0	0	0	0	0	0	0
k__Bacteria;p__Spirochaetes;c__[Brachyspirae];o__[Brachyspirales];f__Brachyspiraceae;g__;s__	0	0	0	0	0	0	0	0	0	0	0	2.17151e-05	0
k__Bacteria;p__Spirochaetes;c__[Leptospirae];o__[Leptospirales];f__Leptospiraceae;g__Leptonema;s__	0	0	0	0	0	0	0	0	0	0	0	2.17151e-05	0
k__Bacteria;p__Spirochaetes;c__[Leptospirae];o__[Leptospirales];f__Leptospiraceae;g__Turneriella;s__	0	0	0	0	0	0	0	0	0	0	0	0	0
k__Bacteria;p__TM6;c__SJA-4;o__;f__;g__;s__	0	0	0	0	0	0	0	1.62496e-05	1.95986e-05	6.94525e-05	6.4189e-05	0	0.00427691
k__Bacteria;p__TM7;c__MJK10;o__;f__;g__;s__	0	0	0	0	0	0	0	0	0	2.31508e-05	0	0	0
k__Bacteria;p__TM7;c__TM7-1;o__;f__;g__;s__	2.21661e-05	3.07958e-05	0	7.12335e-05	0	0.0763114	2.27918e-05	1.62496e-05	0	0	0	0	0
k__Bacteria;p__TM7;c__TM7-3;o__;f__;g__;s__	0	0	0	0	0	0.000873658	0	0	0	0	0	0	0
k__Bacteria;p__TM7;c__TM7-3;o__I025;f__;g__;s__	0	0	0	0	0	0.000410085	0	0	0	0	0	0	0
k__Bacteria;p__TM7;c__TM7-3;o__I025;f__Rs-045;g__;s__	0	0	0	0	0	0	0	0	0	0	0	0	0
k__Bacteria;p__Tenericutes;c__Mollicutes;o__;f__;g__;s__	0	0	0	0	0	0	0	0	0	0	0	0	0
k__Bacteria;p__Tenericutes;c__Mollicutes;o__RF39;f__;g__;s__	0	0	0	0	0	0	0.000877483	0	0	0	0	0	0
k__Bacteria;p__Verrucomicrobia;c__;o__;f__;g__;s__	0	0	0	0	0	0	0	0	0	0	0	0	0
k__Bacteria;p__Verrucomicrobia;c__Opitutae;o__;f__;g__;s__	0	0	0	0	0	0	0	0	1.95986e-05	0	0	0	0.000398812
k__Bacteria;p__Verrucomicrobia;c__Opitutae;o__HA64;f__;g__;s__	0	0	0	0	0	0	0	0	0	0	0	0	0
k__Bacteria;p__Verrucomicrobia;c__Opitutae;o__Opitutales;f__Opitutaceae;g__;s__	0	0	0	0	0	0	0	0	0	0	0.00134797	0	0
k__Bacteria;p__Verrucomicrobia;c__Opitutae;o__Opitutales;f__Opitutaceae;g__Opitutus;s__	0	0	0	0	2.50564e-05	0	0	0	0.00162669	2.31508e-05	6.4189e-05	0	0.000866384
k__Bacteria;p__Verrucomicrobia;c__Opitutae;o__Puniceicoccales;f__Puniceicoccaceae;g__;s__	0	0	0	0	0	0	0	0	0	0	0	0	1.37521e-05
k__Bacteria;p__Verrucomicrobia;c__Opitutae;o__Puniceicoccales;f__Puniceicoccaceae;g__Coraliomargarita;s__	0	0	0	0	0	0	0	0	1.95986e-05	0	0	0	0.00610595
k__Bacteria;p__Verrucomicrobia;c__Opitutae;o__Puniceicoccales;f__Puniceicoccaceae;g__Puniceicoccus;s__	0	0	0	0	0	0	0	0	0	0	0	0	0
k__Bacteria;p__Verrucomicrobia;c__Opitutae;o__[Cerasicoccales];f__[Cerasicoccaceae];g__;s__	0	0	0	0	0	0	0	0	0	0	0	0	1.37521e-05
k__Bacteria;p__Verrucomicrobia;c__Opitutae;o__[Cerasicoccales];f__[Cerasicoccaceae];g__Cerasicoccus;s__	0	0	0	0	0	0	0	0	0	0	0	0	4.12564e-05
k__Bacteria;p__Verrucomicrobia;c__Opitutae;o__[Pelagicoccales];f__[Pelagicoccaceae];g__Pelagicoccus;s__	0	0	0	0	0	0	0	0	1.95986e-05	0	0	0	0.000123769
k__Bacteria;p__Verrucomicrobia;c__Verruco-5;o__MSBL3;f__;g__;s__	0	0	0	0	0	0	0	0	0	0	0	0	0
k__Bacteria;p__Verrucomicrobia;c__Verruco-5;o__SS1-B-03-39;f__;g__;s__	0	0	0	0	0	0	0	0	0	0	0	0	0
k__Bacteria;p__Verrucomicrobia;c__Verruco-5;o__WCHB1-41;f__;g__;s__	0	0	0	0	0	0	0	0	0	0	0	0	0
k__Bacteria;p__Verrucomicrobia;c__Verrucomicrobiae;o__Verrucomicrobiales;f__Verrucomicrobiaceae;g__;s__	0	0	0	0	0	0	0	0	1.95986e-05	0	0	2.17151e-05	0.00679355
k__Bacteria;p__Verrucomicrobia;c__Verrucomicrobiae;o__Verrucomicrobiales;f__Verrucomicrobiaceae;g__Luteolibacter;s__	0	0	0	0	0	0	0	0.000373741	0	0	0	2.17151e-05	0.00371308
k__Bacteria;p__Verrucomicrobia;c__Verrucomicrobiae;o__Verrucomicrobiales;f__Verrucomicrobiaceae;g__Verrucomicrobium;s__	0	0	0	0	0	0	0	0	1.95986e-05	2.31508e-05	6.4189e-05	4.34301e-05	0.0337065
k__Bacteria;p__Verrucomicrobia;c__[Methylacidiphilae];o__Methylacidiphilales;f__LD19;g__;s__	0	0	0	0	0	0	0	0	0	0	0	0	0
k__Bacteria;p__Verrucomicrobia;c__[Pedosphaerae];o__;f__;g__;s__	0	0	0	0	0	0	0	0	0	0	0	0	8.25128e-05
k__Bacteria;p__Verrucomicrobia;c__[Spartobacteria];o__[Chthoniobacterales];f__[Chthoniobacteraceae];g__OR-59;s__	0	0	0	0	0	0	2.27918e-05	1.62496e-05	0	0	0	0	0
k__Bacteria;p__WPS-2;c__;o__;f__;g__;s__	0	0	0	0	0	0	0	0	0	0	0	0	0
k__Bacteria;p__WS3;c__PRR-12;o__GN03;f__;g__;s__	0	0	0	0	0	0	0	0	0	0	0	0	0
k__Bacteria;p__WS3;c__PRR-12;o__GN03;f__KSB4;g__;s__	0	0	0	0	0	0	0	0	0	2.31508e-05	0	0	0
k__Bacteria;p__WS3;c__PRR-12;o__PBS-III-9;f__;g__;s__	0	0	0	0	0	0	0	0	0	0	0	0	0
k__Bacteria;p__WS3;c__PRR-12;o__Sediment-1;f__CV106;g__;s__	0	0	0	0	0	0	0	0	0	0	0	0	0
k__Bacteria;p__ZB3;c__;o__;f__;g__;s__	0	0	0	0	0	0	0	0	0	0	0	0	0
k__Bacteria;p__ZB3;c__BS119;o__;f__;g__;s__	0	0	0	0	0	0	0	0	0	0	0	0	0.000137521
k__Bacteria;p__[Caldithrix];c__KSB1;Other;Other;Other;Other	0	0	0	0	0	0	0	0	0	0	0	0	0
k__Bacteria;p__[Thermi];c__Deinococci;o__Deinococcales;f__Deinococcaceae;g__Deinococcus;s__	0	0	0	0	0	0.000106979	0	0	0	0	0	0	0
k__Bacteria;p__[Thermi];c__Deinococci;o__Deinococcales;f__Trueperaceae;g__;s__	0	0	0	0	0	0	0	0	0	0	0	0	0
k__Bacteria;p__[Thermi];c__Deinococci;o__Deinococcales;f__Trueperaceae;g__B-42;s__	0	0	0	0	0	0.000178298	3.41876e-05	0.000113747	0	0	0	2.17151e-05	0
k__Bacteria;p__[Thermi];c__Deinococci;o__Thermales;f__Thermaceae;g__Thermus;s__	0	0	0	0	0	0	0	0	1.95986e-05	0	0	0	0
